# Supplementary material for: Multiple independent analyses reveal only transcription factors as an enriched functional class associated with microRNAs
Source: BMC Syst Biol. 2012 Jul 23;6:90. doi: 10.1186/1752-0509-6-90 (PMC3430561; doi:10.1186/1752-0509-6-90)
Supplement: Additional file 1 — supplementary_tables.xlsx. This file contains source data, additional graphs, and calculated values for this work in 15 Excel sheets: Text-mining data, text mining by eggNOG categories, text mining by GO categories, TarBase scoring system, TarBase data scored, TarBase score vs.TF enrichment, TarBase by eggNOG categories, TarBase by GO categories, predicted miRNA targets by eggNOG categories, predicted miRNA targets by GO categories, transcription factor binding site density distributions, human network 3-element motifs, mouse network 3-element motifs, human enriched loops, mouse enriched loops. [file 1752-0509-6-90-S1.xlsx]

## Sheet: Textmining data
PubMed identifier	protein	miRNA	protein regulates miRNA	miRNA regulates protein	textmining entity misassigned	Notes
19633292	ENSP00000280154	hsa-miR-21		T	F
17624268	ENSP00000320243	hsa-miR-17			T	GDE1 protein (known as mir16) confounded with mir-16 miRNA
17627275	ENSP00000218157	hsa-miR-96			F
19546220	ENSP00000351672	hsa-miR-27b			T
18378853	ENSP00000310036	hsa-miR-148a			F
19841262	ENSP00000339992	hsa-miR-150		T	F
16461460	ENSP00000351905	hsa-miR-155		T	F
18676839	ENSP00000307288	hsa-miR-1			F
19748357	ENSP00000313950	hsa-miR-24		T	F
18199536	ENSP00000270202	hsa-miR-125b			F
19786024	ENSP00000306512	hsa-miR-146a		T	F
18922890	ENSP00000278568	hsa-miR-7		T	F
19148830	ENSP00000296921	hsa-miR-17	T		F
18451145	ENSP00000269305	hsa-miR-34b	T		F
18227515	ENSP00000294728	hsa-miR-126		T	F
19349863	ENSP00000303706	hsa-miR-15a		T	F
9710678	ENSP00000346979	hsa-miR-1			T
18316599	ENSP00000359206	hsa-miR-137			T
19133256	ENSP00000356438	hsa-miR-101		T	F
19996289	ENSP00000352612	hsa-miR-331-3p			T
17804704	ENSP00000319248	hsa-miR-200c		T	F	word "hub" confused with gene hub
19177201	ENSP00000320243	hsa-miR-150			T
19959133	ENSP00000243457	hsa-miR-1		T	T
18068232	ENSP00000370749	hsa-miR-27b			T
15766526	ENSP00000320243	hsa-miR-16			T
19768467	ENSP00000347877	hsa-miR-1			F
19477219	ENSP00000355153	hsa-miR-17			T
18521080	ENSP00000250707	hsa-miR-221		T	T
19464056	ENSP00000311032	hsa-miR-143			F
19244118	ENSP00000302501	hsa-miR-205		T	T
17475218	ENSP00000263935	hsa-miR-205		T	F
20056746	ENSP00000319248	hsa-miR-192		T	F
19956414	ENSP00000364973	hsa-miR-29b		T	F
19937137	ENSP00000372035	hsa-miR-372		T	F
18184693	ENSP00000264426	hsa-miR-181b		T	F
18723524	ENSP00000240185	hsa-miR-659			F
19549910	ENSP00000227507	hsa-miR-16		T	F
19383911	ENSP00000343906	hsa-miR-34a			F
18758459	ENSP00000244769	hsa-miR-101		T	F
19773200	ENSP00000366109	hsa-miR-106b			F
19696742	ENSP00000230354	hsa-miR-20a			F
19581733	ENSP00000361099	hsa-miR-210			F
18765795	ENSP00000355153	hsa-miR-17			F
16549775	ENSP00000343246	hsa-miR-99a			F	wrong miRNA chosen in abstract
17110380	ENSP00000270202	hsa-miR-125b		T	F
18378853	ENSP00000370749	hsa-miR-148a			F
18474871	ENSP00000332353	hsa-miR-146a			T
19773441	ENSP00000256646	hsa-miR-34a		T	F
19825990	ENSP00000227507	hsa-miR-125b			F
19617899	ENSP00000366319	hsa-miR-122	T		F
19011694	ENSP00000252809	hsa-miR-103			F
18698484	ENSP00000327968	hsa-miR-429			F
18820673	ENSP00000269577	hsa-miR-15a		T	F
19536818	ENSP00000249501	hsa-miR-10b	T		F
19302977	ENSP00000357624	hsa-miR-21		T	F
19897480	ENSP00000349536	hsa-miR-125b			T
19342367	ENSP00000357727	hsa-miR-196a		T	F
16397794	ENSP00000343745	hsa-miR-125b			F
19432961	ENSP00000269571	hsa-miR-520g		T	F
18698484	ENSP00000326371	hsa-miR-429			F
9710678	ENSP00000261622	hsa-miR-1			T
18820673	ENSP00000340176	hsa-miR-15a		T	F
18382364	ENSP00000357643	hsa-miR-221		T	F
18497571	ENSP00000348278	hsa-miR-34a			F
19826043	ENSP00000300305	hsa-miR-24	T		F
19688090	ENSP00000265734	hsa-miR-185			F
18708755	ENSP00000367090	hsa-miR-16		T	F
18698484	ENSP00000242261	hsa-miR-429			F
19850724	ENSP00000272233	hsa-miR-223		T	F
20080624	ENSP00000281043	hsa-miR-421	T		F
18698484	ENSP00000240328	hsa-miR-429			F
19528081	ENSP00000270202	hsa-miR-21	T		F
7903311	ENSP00000337088	hsa-miR-1			T
10404045	ENSP00000347049	hsa-miR-7			F
18508790	ENSP00000256458	hsa-miR-150			F
19175831	ENSP00000357022	hsa-miR-658			T
19202062	ENSP00000269305	hsa-miR-145	T		F
15722555	ENSP00000254231	hsa-miR-125b		T	F
19349957	ENSP00000339992	hsa-miR-150		T	F
19229866	ENSP00000220888	hsa-miR-372		T	F
18335499	ENSP00000269571	hsa-miR-21		T	F
18820673	ENSP00000270202	hsa-miR-15a			F
19906709	ENSP00000359743	hsa-miR-191			T	SAGE gene and SAGE protocol confounded
9710678	ENSP00000290341	hsa-miR-1			T
18521848	ENSP00000345571	hsa-miR-126		T	F
19536137	ENSP00000303706	hsa-miR-16		T	F
19956437	ENSP00000216797	hsa-miR-155			F
19890883	ENSP00000351015	hsa-miR-34a			F
18332763	ENSP00000357022	hsa-miR-29a			T	19A miRNA and protein confounded
18949015	ENSP00000314151	hsa-miR-194			T
19643983	ENSP00000269305	hsa-miR-34a	T		F
17906079	ENSP00000262160	hsa-miR-24			F
18378853	ENSP00000265014	hsa-miR-148a			F
18974142	ENSP00000324404	hsa-miR-93			T
19713220	ENSP00000357022	hsa-miR-19b			T	19A miRNA and protein confounded
19308091	ENSP00000283147	hsa-miR-21			T
18987025	ENSP00000307843	hsa-miR-126			F	miRNA in gene
19706389	ENSP00000339845	hsa-miR-20b			F	drosha
19528081	ENSP00000339845	hsa-miR-21			F	drosha
12902549	ENSP00000241393	hsa-miR-7			T
18698484	ENSP00000253055	hsa-miR-429			F
19737943	ENSP00000258743	hsa-miR-21			F
18686603	ENSP00000216133	hsa-miR-9		T	F
17496199	ENSP00000258743	hsa-miR-21	T		F
18523997	ENSP00000374091	hsa-miR-125b			F
18759964	ENSP00000320243	hsa-let-7a			T	GDE1 protein (known as mir16) confounded with mir-16 miRNA
10404045	ENSP00000085219	hsa-miR-7			F
18234899	ENSP00000318585	hsa-miR-107		T	F
19671845	ENSP00000302501	hsa-miR-200c		T	F
18583030	ENSP00000239938	hsa-miR-17			F
18335057	ENSP00000244513	hsa-miR-1			T	gene called Mir1-CP
19509563	ENSP00000206249	hsa-miR-29b			F
17222355	ENSP00000346658	hsa-miR-98		T	F
19906824	ENSP00000280154	hsa-miR-21		T	F
11756476	ENSP00000264832	hsa-miR-1			T
20006626	ENSP00000361021	hsa-miR-494		T	F
19047896	ENSP00000233146	hsa-miR-203			F
19960022	ENSP00000345571	hsa-miR-34a	T		F
19419954	ENSP00000280154	hsa-miR-21		T	F
19082437	ENSP00000351672	hsa-miR-21			T
14757240	ENSP00000345984	hsa-miR-1			T
19202062	ENSP00000367207	hsa-miR-145		T	F
19074548	ENSP00000236996	hsa-miR-196b			T
18768788	ENSP00000362979	hsa-miR-34b		T	F
19831385	ENSP00000308576	hsa-miR-21			T
18006822	ENSP00000364477	hsa-miR-155			F
18201269	ENSP00000309572	hsa-miR-138		T	F
19088079	ENSP00000370749	hsa-miR-221		T	F
18474871	ENSP00000337853	hsa-miR-146a		T	F
19490101	ENSP00000361848	hsa-miR-23b		T	F
18663744	ENSP00000274335	hsa-miR-126		T	F
17702597	ENSP00000248594	hsa-miR-200b		T	F
19514064	ENSP00000239144	hsa-miR-149			F
19584398	ENSP00000373728	hsa-miR-34a			T
17687032	ENSP00000254958	hsa-miR-335		T	F
20098684	ENSP00000358522	hsa-miR-145		T	F
18459106	ENSP00000258405	hsa-miR-224			T	Perineural invasion (PNI) and gene PNI confounded
20034472	ENSP00000307843	hsa-miR-126		T	F
18632605	ENSP00000332415	hsa-miR-20a			F
19903841	ENSP00000365909	hsa-miR-16		T	F
19699171	ENSP00000363089	hsa-miR-125b			F
18698484	ENSP00000265526	hsa-miR-429			F
19047896	ENSP00000275493	hsa-miR-203			F
12915579	ENSP00000360942	hsa-miR-1			T
20113523	ENSP00000361021	hsa-miR-21			F
16452179	ENSP00000368378	hsa-miR-27b		T	F
19806017	ENSP00000367207	hsa-miR-17	T		F
19333945	ENSP00000346511	hsa-miR-146a			T
20195532	ENSP00000293272	hsa-miR-155			F
10404045	ENSP00000303939	hsa-miR-7			F
17210683	ENSP00000264498	hsa-miR-17			F
19763159	ENSP00000358563	hsa-miR-215			T
17686970	ENSP00000343033	hsa-miR-24			F
19048628	ENSP00000350283	hsa-miR-17		T	F
18723136	ENSP00000343745	hsa-miR-1			F	protein is dicer
18787018	ENSP00000367027	hsa-miR-206			T
20011700	ENSP00000351485	hsa-miR-146a			F
18941111	ENSP00000269305	hsa-miR-17			F
19585508	ENSP00000275493	hsa-miR-146a			F
19843160	ENSP00000329623	hsa-miR-143		T	F
19861459	ENSP00000332415	hsa-miR-23a			F
17877811	ENSP00000329623	hsa-miR-16		T	F
19888451	ENSP00000221265	hsa-miR-138			F
17384677	ENSP00000339845	hsa-miR-19a			T
18319255	ENSP00000299229	hsa-miR-224		T	F
19235467	ENSP00000343745	hsa-miR-134			F	protein is dicer
18644370	ENSP00000265220	hsa-miR-17			T
18589210	ENSP00000263735	hsa-miR-214			F
19386588	ENSP00000315477	hsa-miR-155		T	F
19435428	ENSP00000351905	hsa-miR-214			F
19666108	ENSP00000329623	hsa-miR-20a		T	F
18820673	ENSP00000363228	hsa-miR-15a			F
18930031	ENSP00000261254	hsa-miR-302b		T	F
19536818	ENSP00000339328	hsa-miR-10b			F
19768467	ENSP00000366913	hsa-miR-1			F
19960022	ENSP00000265734	hsa-miR-34a		T	F
19088079	ENSP00000348415	hsa-miR-221			F
18723136	ENSP00000320243	hsa-miR-1			T	GDE1 protein (known as mir16) confounded with mir-16 miRNA
19706389	ENSP00000367207	hsa-miR-20b			F
19702827	ENSP00000265171	hsa-miR-125a-5p	T		F
19073608	ENSP00000251849	hsa-miR-7		T	F
18449891	ENSP00000320243	hsa-miR-15b			T	GDE1 protein (known as mir16) confounded with mir-16 miRNA
19462468	ENSP00000318585	hsa-miR-29a			F
18949056	ENSP00000360158	hsa-miR-15a			T	ARPKD gene and disease name confounded
19464056	ENSP00000356694	hsa-miR-143			F
19289835	ENSP00000370034	hsa-miR-9		T	F
19847796	ENSP00000369497	hsa-miR-146a			F
18442408	ENSP00000339845	hsa-miR-9			F
20003307	ENSP00000264661	hsa-miR-17			T
19264517	ENSP00000351672	hsa-miR-150		T	F
17919492	ENSP00000216117	hsa-miR-122		T	F
19363643	ENSP00000295211	hsa-miR-141			T
19523330	ENSP00000317199	hsa-miR-92b			T
19584273	ENSP00000338548	hsa-miR-155			T
19074548	ENSP00000227507	hsa-miR-196b			F
19423651	ENSP00000265171	hsa-miR-206	T		F
18383392	ENSP00000299855	hsa-miR-146a			F
18927505	ENSP00000302501	hsa-miR-205		T	F
19378336	ENSP00000329243	hsa-miR-125b			F
18464261	ENSP00000373744	hsa-miR-133b		T	F
18583030	ENSP00000260356	hsa-miR-17		T	F
19720801	ENSP00000370731	hsa-miR-133a	T		F
19162004	ENSP00000257818	hsa-miR-9		T	F
18508790	ENSP00000371067	hsa-miR-150		T	F
15741182	ENSP00000357022	hsa-miR-214			T
19503096	ENSP00000358022	hsa-miR-512-5p		T	F
18406353	ENSP00000227507	hsa-miR-34a		T	F
17002790	ENSP00000236996	hsa-miR-132		T	F
19509287	ENSP00000258743	hsa-miR-105			F
19278969	ENSP00000252723	hsa-miR-223			F
17051471	ENSP00000267953	hsa-miR-1			T	lactamase mir-1 and miRNA confounded
19347736	ENSP00000358022	hsa-miR-29c		T	F
19713220	ENSP00000309766	hsa-miR-19b			F
19351815	ENSP00000351410	hsa-let-7b			F
19096009	ENSP00000367207	hsa-miR-106b	T		F
19486885	ENSP00000269571	hsa-miR-559		T	F
20080637	ENSP00000357022	hsa-miR-19a			T	slamf7 = 19a, miRNA name confounded
16452179	ENSP00000309766	hsa-miR-27b	T		F
19235467	ENSP00000339845	hsa-miR-134			F
17135249	ENSP00000367933	hsa-miR-20a	T	T	F
1416878	ENSP00000216127	hsa-miR-1			T
20014922	ENSP00000320147	hsa-miR-141			F
19509156	ENSP00000280154	hsa-miR-21		T	F
18677110	ENSP00000269305	hsa-miR-34a	T		F
17260024	ENSP00000320243	hsa-miR-181b			T
17976522	ENSP00000339992	hsa-miR-182		T	F
17848567	ENSP00000263247	hsa-let-7a			F
19608627	ENSP00000312296	hsa-miR-17			F
19351815	ENSP00000293549	hsa-let-7b			F
19584398	ENSP00000204615	hsa-miR-34a			F
19641183	ENSP00000361021	hsa-miR-155		T	F
19733659	ENSP00000297494	hsa-miR-214		T	F
17554199	ENSP00000329623	hsa-let-7a		T	F
19826008	ENSP00000282541	hsa-miR-210		T	F
18759964	ENSP00000337853	hsa-let-7a			F
19528081	ENSP00000343925	hsa-miR-21			F
16929162	ENSP00000333155	hsa-miR-200c		T	F
17128272	ENSP00000373272	hsa-let-7a			F
17957028	ENSP00000262041	hsa-miR-130a		T	F
20022949	ENSP00000327251	hsa-miR-661			F
19074548	ENSP00000270202	hsa-miR-196b			F
18854308	ENSP00000320243	hsa-miR-16			T	GDE1 protein (known as mir16) confounded with mir-16 miRNA
19144983	ENSP00000309757	hsa-miR-223			F
19144710	ENSP00000350283	hsa-miR-16		T	F
19671867	ENSP00000250707	hsa-miR-221			T
19088079	ENSP00000228872	hsa-miR-221		T	F
19666108	ENSP00000317580	hsa-miR-20a			T	gene called AKA confounded
16777601	ENSP00000264073	hsa-miR-122			F
19768467	ENSP00000243457	hsa-miR-1			F
16831872	ENSP00000370731	hsa-miR-9			T
18700954	ENSP00000352047	hsa-miR-561			F	protein hosts miRNA
19126397	ENSP00000368933	hsa-miR-221			F
18974142	ENSP00000339051	hsa-miR-93			T
18358831	ENSP00000260950	hsa-miR-21			T
16718610	ENSP00000349790	hsa-miR-9		T	F
18056638	ENSP00000360233	hsa-miR-424		T	F
18805502	ENSP00000283147	hsa-miR-192		T	F
19520829	ENSP00000343745	hsa-miR-222	T		F	protein is dicer
18698484	ENSP00000244050	hsa-miR-429			F
17621267	ENSP00000364477	hsa-miR-370		T	F
16325577	ENSP00000360233	hsa-miR-223	T	T	F
19819989	ENSP00000306512	hsa-miR-132			F
18708755	ENSP00000339992	hsa-miR-16		T	F
19177201	ENSP00000267843	hsa-miR-150		T	F
19396864	ENSP00000314522	hsa-miR-127-3p			F
19502386	ENSP00000309572	hsa-miR-143			F
17849003	ENSP00000360683	hsa-miR-198		T	F
18708351	ENSP00000269571	hsa-miR-489			F
19730444	ENSP00000269305	hsa-miR-145	T	T	F
18974142	ENSP00000315559	hsa-miR-93			T
18508316	ENSP00000341551	hsa-miR-23a			F
16420989	ENSP00000356177	hsa-miR-1			T	lactamase mir-1 and miRNA confounded
20124483	ENSP00000216797	hsa-miR-146a			F
18587395	ENSP00000264010	hsa-miR-675			T
18335499	ENSP00000225577	hsa-miR-21			F
18184693	ENSP00000295156	hsa-miR-181b		T	F
19047896	ENSP00000288602	hsa-miR-203			F
18787018	ENSP00000206249	hsa-miR-206			F
20003307	ENSP00000300305	hsa-miR-17		T	F
17962954	ENSP00000329623	hsa-miR-125b			F
17210683	ENSP00000366267	hsa-miR-17			F
18973228	ENSP00000367207	hsa-miR-9			F
19823043	ENSP00000343745	hsa-miR-372			F	protein is dicer
19826008	ENSP00000327801	hsa-miR-210		T	F
19286996	ENSP00000226730	hsa-miR-184			F
18201269	ENSP00000374163	hsa-miR-138			T
19956871	ENSP00000250405	hsa-miR-15b		T	F
20103675	ENSP00000339051	hsa-miR-222			T
19423651	ENSP00000275493	hsa-miR-206		T	F
20037478	ENSP00000319248	hsa-miR-34a			F
19846523	ENSP00000287936	hsa-miR-122			F
19768467	ENSP00000355533	hsa-miR-1			F
19748357	ENSP00000305480	hsa-miR-24		T	F
18508316	ENSP00000262160	hsa-miR-23a			F
12749511	ENSP00000237612	hsa-miR-500			T
19825990	ENSP00000251849	hsa-miR-125b		T	F
18765795	ENSP00000318902	hsa-miR-17		T	F
19917630	ENSP00000263339	hsa-miR-378		T	F
19748357	ENSP00000228872	hsa-miR-24		T	F
19396864	ENSP00000335652	hsa-miR-127-3p			T	Limit of 300 random annotation of miRNA:protein pairs
16227573	ENSP00000254231	hsa-miR-125b		T	F	start of selected annotation of miRNA:protein pairs
16564011	ENSP00000372035	hsa-miR-373		T	F
17823410	ENSP00000269305	hsa-miR-34b	T		F
17804704	ENSP00000268794	hsa-miR-200c			F	downstream effect miRNA=>protein
17540974	ENSP00000260356	hsa-let-7f		T	F
17002790	ENSP00000311816	hsa-miR-132		T	F
17110380	ENSP00000269571	hsa-miR-125b		T	F
17674361	ENSP00000307314	hsa-let-7c			F
17621267	ENSP00000258743	hsa-miR-370	T		F
16452179	ENSP00000262069	hsa-miR-27b	T		F
17695719	ENSP00000372035	hsa-miR-373		T	F
17308078	ENSP00000352516	hsa-let-7a	T		F
17877811	ENSP00000367207	hsa-miR-16			F
17911593	ENSP00000162749	hsa-miR-125b		T	F
12434020	ENSP00000221486	hsa-miR-16			F
16564011	ENSP00000269305	hsa-miR-373			F
17827156	ENSP00000304895	hsa-miR-145		T	F
17312270	ENSP00000229239	hsa-miR-206			F
16966691	ENSP00000357643	hsa-miR-21		T	F
17243163	ENSP00000346658	hsa-miR-197			F
17855557	ENSP00000321106	hsa-miR-302a			F
10404045	ENSP00000342681	hsa-miR-7			F
17724173	ENSP00000240285	hsa-miR-7			F
16204133	ENSP00000306682	hsa-miR-16		T	F
16461460	ENSP00000267163	hsa-miR-155		T	F
12434020	ENSP00000320243	hsa-miR-16			F
14970384	ENSP00000367027	hsa-let-7b			F
17724173	ENSP00000373881	hsa-miR-7			F
16204133	ENSP00000367686	hsa-miR-16		T	F
17381319	ENSP00000370128	hsa-miR-122		T	F
16103053	ENSP00000325120	hsa-miR-155		T	F
17563749	ENSP00000374163	hsa-miR-26a			F
16616063	ENSP00000320243	hsa-miR-16			F
17911593	ENSP00000301838	hsa-miR-125b		T	F
17660710	ENSP00000249501	hsa-miR-10a		T	F
10404045	ENSP00000348307	hsa-miR-7			F
17260156	ENSP00000339004	hsa-miR-9		T	F
12434020	ENSP00000343745	hsa-miR-16			F
17616664	ENSP00000344635	hsa-let-7a			F
10404045	ENSP00000023165	hsa-miR-7			F
14970384	ENSP00000358716	hsa-let-7b			F
16762861	ENSP00000264010	hsa-miR-181a		T	F
16762861	ENSP00000264972	hsa-miR-181a		T	F
17702597	ENSP00000262539	hsa-miR-200b		T	F
17110380	ENSP00000267101	hsa-miR-125b		T	F
17848567	ENSP00000320243	hsa-let-7a			F
16929162	ENSP00000319248	hsa-miR-200c		T	F
17135249	ENSP00000355249	hsa-miR-20a	T	T	F
16488859	ENSP00000336740	hsa-miR-134		T	F
16204133	ENSP00000320243	hsa-miR-16		T	F
10404045	ENSP00000313875	hsa-miR-7			F
10404045	ENSP00000162749	hsa-miR-7			F
17660710	ENSP00000324884	hsa-miR-10a		T	F
17128272	ENSP00000281708	hsa-let-7a			F
17379065	ENSP00000353224	hsa-miR-137			F
17573714	ENSP00000358973	hsa-miR-130b		T	F
17554199	ENSP00000346658	hsa-let-7a		T	F
17260024	ENSP00000360233	hsa-miR-181b			F
16982751	ENSP00000260630	hsa-miR-27b		T	F
16204133	ENSP00000356196	hsa-miR-16		T	F
17110380	ENSP00000263025	hsa-miR-125b		T	F
16966691	ENSP00000370731	hsa-miR-21			F
17521938	ENSP00000360839	hsa-miR-107			F	miRNA in gene
16419135	ENSP00000276055	hsa-miR-222			F
16762861	ENSP00000306844	hsa-miR-181a		T	F
14970384	ENSP00000321706	hsa-let-7b			F
17322031	ENSP00000339845	hsa-miR-17			F	dicer and drosha
17381334	ENSP00000370128	hsa-miR-122		T	F
17569667	ENSP00000228872	hsa-miR-222		T	F
17475218	ENSP00000325546	hsa-miR-205		T	F
10404045	ENSP00000295025	hsa-miR-7			F
15003116	ENSP00000254231	hsa-miR-125b		T	F
16204133	ENSP00000331327	hsa-miR-16		T	F
17554199	ENSP00000269305	hsa-let-7a	T		F
16929162	ENSP00000364886	hsa-miR-200c		T	F
16365291	ENSP00000370749	hsa-miR-221		T	F
16777601	ENSP00000370128	hsa-miR-122		T	F
10404045	ENSP00000251377	hsa-miR-7			F
16166262	ENSP00000329623	hsa-miR-16		T	F
17906079	ENSP00000266646	hsa-miR-24			F
17322031	ENSP00000343745	hsa-miR-17			F	dicer and drosha
17848567	ENSP00000364212	hsa-let-7a			F
17622355	ENSP00000330341	hsa-miR-203		T	F
15766526	ENSP00000367027	hsa-miR-16			F
17695719	ENSP00000269305	hsa-miR-373			F	downstream effect miRNA=>protein
17621267	ENSP00000364772	hsa-miR-370			F
10404045	ENSP00000352064	hsa-miR-7			F
17379065	ENSP00000320243	hsa-miR-137			F
17906079	ENSP00000257963	hsa-miR-24		T	F
17881434	ENSP00000286800	hsa-miR-155		T	F
17297439	ENSP00000367933	hsa-miR-34a		T	F
16675453	ENSP00000263025	hsa-miR-155		T	F
10404045	ENSP00000308970	hsa-miR-7			F
17891175	ENSP00000367933	hsa-let-7c		T	F
17308078	ENSP00000364772	hsa-let-7a	T		F
17660710	ENSP00000364772	hsa-miR-10a	T		F
16762861	ENSP00000005257	hsa-miR-181a		T	F
17540599	ENSP00000269305	hsa-miR-34a	T		F
17660710	ENSP00000352516	hsa-miR-10a	T		F
10404045	ENSP00000230671	hsa-miR-7			F
15766526	ENSP00000343745	hsa-miR-16			F
17724173	ENSP00000315997	hsa-miR-7			F
17889796	ENSP00000343745	hsa-miR-138			F
17891175	ENSP00000340691	hsa-let-7c		T	F
10404045	ENSP00000315997	hsa-miR-7			F
17379831	ENSP00000297494	hsa-miR-222		T	F
17674361	ENSP00000353104	hsa-let-7c			F
16549775	ENSP00000362410	hsa-miR-99a			F
17496199	ENSP00000264657	hsa-miR-21		T	F
16452179	ENSP00000295859	hsa-miR-27b		T	F
17404574	ENSP00000358022	hsa-miR-29b		T	F
17660297	ENSP00000363089	hsa-let-7i		T	F
17395637	ENSP00000328773	hsa-miR-16		T	F
10404045	ENSP00000347819	hsa-miR-7			F
15806104	ENSP00000349140	hsa-let-7b		T	F
16419135	ENSP00000345797	hsa-miR-222			F
17891175	ENSP00000358022	hsa-let-7c		T	F
17327266	ENSP00000367027	hsa-miR-424			F
10404045	ENSP00000360942	hsa-miR-7			F
10404045	ENSP00000332816	hsa-miR-7			F
17687032	ENSP00000352612	hsa-miR-335		T	F
17627275	ENSP00000319169	hsa-miR-96		T	F
17260024	ENSP00000329623	hsa-miR-181b			F
17728715	ENSP00000241416	hsa-miR-16		T	F
17891175	ENSP00000329623	hsa-let-7c		T	F
17616579	ENSP00000343745	hsa-miR-122			F
17283129	ENSP00000281043	hsa-miR-184	T		F
17327266	ENSP00000358716	hsa-miR-424			F
17848567	ENSP00000233242	hsa-let-7a			F
17379065	ENSP00000354003	hsa-miR-137			F
17849003	ENSP00000314522	hsa-miR-198		T	F
17681183	ENSP00000361021	hsa-miR-21		T	F
17674361	ENSP00000348812	hsa-let-7c			F
16204133	ENSP00000243298	hsa-miR-16		T	F
16778182	ENSP00000225688	hsa-miR-21			F
10404045	ENSP00000264033	hsa-miR-7			F
17379831	ENSP00000361554	hsa-miR-222			F
17312270	ENSP00000268794	hsa-miR-206			F
17540974	ENSP00000343745	hsa-let-7f			F
15766526	ENSP00000362300	hsa-miR-16			F
17404574	ENSP00000329623	hsa-miR-29b			F
17395637	ENSP00000302276	hsa-miR-16		T	F
17210683	ENSP00000168712	hsa-miR-17			F
17475218	ENSP00000302994	hsa-miR-205		T	F
16616063	ENSP00000329623	hsa-miR-16		T	F
17553685	ENSP00000361725	hsa-miR-143			F
17110380	ENSP00000275493	hsa-miR-125b			F
17312270	ENSP00000206249	hsa-miR-206		T	F
10404045	ENSP00000319204	hsa-miR-7			F
17540974	ENSP00000339845	hsa-let-7f			F
10404045	ENSP00000259633	hsa-miR-7			F
17284533	ENSP00000367207	hsa-miR-17	T		F
16549775	ENSP00000373728	hsa-miR-99a			F
17135249	ENSP00000345571	hsa-miR-20a	T	T	F
17702597	ENSP00000362659	hsa-miR-200b			F
17379065	ENSP00000310036	hsa-miR-137			F
17702597	ENSP00000361423	hsa-miR-200b			F
17379831	ENSP00000343745	hsa-miR-222			F	dicer
16419135	ENSP00000330320	hsa-miR-222			F
16831872	ENSP00000262095	hsa-miR-9		T	F
17827156	ENSP00000303830	hsa-miR-145		T	F
16929162	ENSP00000316779	hsa-miR-200c		T	F
17379831	ENSP00000306512	hsa-miR-222			F
15854907	ENSP00000340292	hsa-miR-136			F
17849003	ENSP00000261254	hsa-miR-198			T
17702597	ENSP00000225688	hsa-miR-200b			T
17558416	ENSP00000339845	hsa-miR-19b			T
7903311	ENSP00000282091	hsa-miR-1			T
16041695	ENSP00000348815	hsa-miR-155			T
17877811	ENSP00000320243	hsa-miR-16			T	GDE1 protein (known as mir16) confounded with mir-16 miRNA
11027259	ENSP00000270538	hsa-miR-1			T
17051471	ENSP00000373717	hsa-miR-1			T	lactamase mir-1 and miRNA confounded
12915579	ENSP00000264832	hsa-miR-1			T
11756476	ENSP00000369135	hsa-miR-1			T
17804605	ENSP00000357022	hsa-miR-302b*			T
12902549	ENSP00000365692	hsa-miR-7			T
17051471	ENSP00000224237	hsa-miR-1			T	lactamase mir-1 and miRNA confounded
16146683	ENSP00000320243	hsa-miR-16			T
11027259	ENSP00000261643	hsa-miR-1			T
17242205	ENSP00000320243	hsa-miR-16			T
8843306	ENSP00000309117	hsa-miR-1			T
17716371	ENSP00000265195	hsa-miR-17			T
16203741	ENSP00000264183	hsa-miR-29b			T
17384677	ENSP00000357022	hsa-miR-19a			T
17728715	ENSP00000320243	hsa-miR-16			T	GDE1 protein (known as mir16) confounded with mir-16 miRNA
12154070	ENSP00000219431	hsa-miR-1			T
17395637	ENSP00000320243	hsa-miR-16			T	GDE1 protein (known as mir16) confounded with mir-16 miRNA
17558416	ENSP00000357022	hsa-miR-19b			T
17260156	ENSP00000361813	hsa-miR-9			T
1416878	ENSP00000301945	hsa-miR-1			T
17327404	ENSP00000320243	hsa-miR-16			T	GDE1 protein (known as mir16) confounded with mir-16 miRNA
17487835	ENSP00000357357	hsa-miR-221			T
15003116	ENSP00000361813	hsa-miR-125b			T
17588946	ENSP00000263025	hsa-miR-155			T
17322031	ENSP00000263754	hsa-miR-17			T
12154070	ENSP00000351716	hsa-miR-1			T
12749511	ENSP00000370731	hsa-miR-500			T
12915579	ENSP00000237538	hsa-miR-1			T
12902549	ENSP00000332326	hsa-miR-7			T
16166262	ENSP00000320243	hsa-miR-16			T
12902549	ENSP00000356429	hsa-miR-7			T
9055993	ENSP00000345984	hsa-miR-1			T
9710678	ENSP00000309117	hsa-miR-1			T
1416878	ENSP00000323927	hsa-miR-1			T
16419135	ENSP00000218340	hsa-miR-222			T	dicer protein
17381334	ENSP00000264073	hsa-miR-122			T
16420989	ENSP00000201979	hsa-miR-1			T	lactamase mir-1 and miRNA confounded
16831872	ENSP00000276141	hsa-miR-9			T
17395637	ENSP00000257020	hsa-miR-16			T
16831872	ENSP00000246115	hsa-miR-9			T
17051471	ENSP00000309117	hsa-miR-1			T	lactamase mir-1 and miRNA confounded
16420989	ENSP00000267953	hsa-miR-1			T	lactamase mir-1 and miRNA confounded
17051471	ENSP00000242104	hsa-miR-1			T	lactamase mir-1 and miRNA confounded
11756476	ENSP00000342033	hsa-miR-1			T
17051471	ENSP00000290341	hsa-miR-1			T	lactamase mir-1 and miRNA confounded
11751860	ENSP00000342033	hsa-miR-1			T
17539773	ENSP00000320243	hsa-miR-155			T	GDE1 protein (known as mir16) confounded with mir-16 miRNA
9710678	ENSP00000337088	hsa-miR-1			T
7903311	ENSP00000344798	hsa-miR-1			T
7903311	ENSP00000353556	hsa-miR-1			T
17379214	ENSP00000359506	hsa-miR-9			T
17427815	ENSP00000337023	hsa-miR-1			T
11451677	ENSP00000345984	hsa-miR-1			T
15854907	ENSP00000262288	hsa-miR-136			T
17427815	ENSP00000348212	hsa-miR-1			T
11542230	ENSP00000321326	hsa-miR-96			T
1416878	ENSP00000263674	hsa-miR-1			T
15722555	ENSP00000373272	hsa-miR-125b			T
12154070	ENSP00000312678	hsa-miR-1			T
15741182	ENSP00000315997	hsa-miR-214			T
17727326	ENSP00000320243	hsa-miR-17			T	GDE1 protein (known as mir16) confounded with mir-16 miRNA
17404574	ENSP00000372198	hsa-miR-29b			T
16397794	ENSP00000315997	hsa-miR-125b			T
17051471	ENSP00000337088	hsa-miR-1			T	lactamase mir-1 and miRNA confounded
15741182	ENSP00000356257	hsa-miR-214			T
9710678	ENSP00000254657	hsa-miR-1			T
16420989	ENSP00000345984	hsa-miR-1			T	lactamase mir-1 and miRNA confounded
16189104	ENSP00000345984	hsa-miR-1			T
17569667	ENSP00000351672	hsa-miR-222			T
11756476	ENSP00000344818	hsa-miR-1			T
15994556	ENSP00000344818	hsa-miR-1			T
16420989	ENSP00000224237	hsa-miR-1			T	lactamase mir-1 and miRNA confounded
12835818	ENSP00000290866	hsa-miR-1			T
12902549	ENSP00000315997	hsa-miR-7			T
12902549	ENSP00000225760	hsa-miR-7			T
14973191	ENSP00000323124	hsa-miR-15a			T
8843306	ENSP00000261622	hsa-miR-1			T
15136036	ENSP00000357022	hsa-miR-106b			T
14757240	ENSP00000219789	hsa-miR-1			T
16982751	ENSP00000260970	hsa-miR-27b			T
11451677	ENSP00000308117	hsa-miR-1			T
12902549	ENSP00000369135	hsa-miR-7			T
17849003	ENSP00000361813	hsa-miR-198			T
17558416	ENSP00000257020	hsa-miR-19b			T
11027259	ENSP00000253577	hsa-miR-1			T
17621267	ENSP00000265758	hsa-miR-370			T
1416878	ENSP00000021763	hsa-miR-1			T	end of selected annotation of miRNA:protein pairs
19419954	ENSP00000263025	hsa-miR-21				start of un annotation miRNA:protein pairs
19768467	ENSP00000345708	hsa-miR-1
19011694	ENSP00000173785	hsa-miR-103
18679415	ENSP00000262017	hsa-let-7a
18193184	ENSP00000356113	hsa-miR-126*
19913496	ENSP00000225964	hsa-miR-29b
18573151	ENSP00000222271	hsa-miR-30d
19696742	ENSP00000269305	hsa-miR-20a
19783678	ENSP00000260364	hsa-miR-155
19778509	ENSP00000236996	hsa-miR-124
20036482	ENSP00000295600	hsa-miR-377
18451220	ENSP00000367207	hsa-miR-107
19748357	ENSP00000355249	hsa-miR-24
19333945	ENSP00000339672	hsa-miR-146a
19748357	ENSP00000370233	hsa-miR-24
19221490	ENSP00000212015	hsa-miR-34a
19888451	ENSP00000260373	hsa-miR-138
19823025	ENSP00000227507	hsa-miR-17
19816956	ENSP00000262160	hsa-miR-21
18676839	ENSP00000362816	hsa-miR-1
19386588	ENSP00000367799	hsa-miR-155
18384814	ENSP00000262291	hsa-miR-21
19033458	ENSP00000270202	hsa-miR-184
19890957	ENSP00000254958	hsa-miR-218
19730150	ENSP00000351672	hsa-miR-221
20003307	ENSP00000360707	hsa-miR-17
18758960	ENSP00000229135	hsa-let-7a
19626115	ENSP00000225792	hsa-miR-145
19901913	ENSP00000302501	hsa-miR-141
19597153	ENSP00000275493	hsa-miR-138
19244118	ENSP00000339191	hsa-miR-205
19284987	ENSP00000329623	hsa-miR-143
19098429	ENSP00000269305	hsa-miR-34a
20103677	ENSP00000358022	hsa-miR-193b
19509563	ENSP00000325120	hsa-miR-29b
19462468	ENSP00000284981	hsa-miR-29a
19749093	ENSP00000228872	hsa-miR-221
19096009	ENSP00000352999	hsa-miR-106b
19737943	ENSP00000369867	hsa-miR-21
19654003	ENSP00000250405	hsa-miR-133b
20103675	ENSP00000276440	hsa-miR-222
18698484	ENSP00000297261	hsa-miR-429
19383911	ENSP00000269305	hsa-miR-34a
19654291	ENSP00000224237	hsa-let-7e
19211935	ENSP00000264709	hsa-miR-29b
18949056	ENSP00000303706	hsa-miR-15a
19509287	ENSP00000260010	hsa-miR-105
19347735	ENSP00000305473	hsa-miR-15a
19768467	ENSP00000337255	hsa-miR-1
20103675	ENSP00000270202	hsa-miR-222
18698484	ENSP00000265094	hsa-miR-429
18573151	ENSP00000204604	hsa-miR-30d
20083669	ENSP00000306512	hsa-miR-126
19584056	ENSP00000314151	hsa-miR-331-3p
19450510	ENSP00000323588	hsa-miR-145
18442408	ENSP00000343745	hsa-miR-9
19924305	ENSP00000343807	hsa-miR-21
19428708	ENSP00000320243	hsa-let-7b
19955368	ENSP00000360765	hsa-miR-326
19443717	ENSP00000269305	hsa-miR-34b
19477219	ENSP00000227507	hsa-miR-17
18268015	ENSP00000337915	hsa-miR-148a
20014922	ENSP00000330330	hsa-miR-141
18644370	ENSP00000345571	hsa-miR-17
20036482	ENSP00000263321	hsa-miR-377
19349863	ENSP00000287641	hsa-miR-15a
19861459	ENSP00000227157	hsa-miR-23a
18698484	ENSP00000263577	hsa-miR-429
18328430	ENSP00000350311	hsa-miR-93
18762567	ENSP00000229335	hsa-miR-181b
18504431	ENSP00000258743	hsa-miR-146a
19546220	ENSP00000266970	hsa-miR-27b
19396864	ENSP00000346508	hsa-miR-127-3p
18504438	ENSP00000281043	hsa-miR-34a
19528081	ENSP00000367207	hsa-miR-21
19603065	ENSP00000360684	hsa-miR-602
19546220	ENSP00000278742	hsa-miR-27b
19901913	ENSP00000319248	hsa-miR-141
18854308	ENSP00000291700	hsa-miR-16
18504431	ENSP00000216797	hsa-miR-146a
19195700	ENSP00000320243	hsa-miR-16
18698484	ENSP00000358918	hsa-miR-429
18698484	ENSP00000302501	hsa-miR-429
18674748	ENSP00000374163	hsa-miR-125b
18505919	ENSP00000281043	hsa-miR-34a
19885849	ENSP00000241393	hsa-miR-372
19509563	ENSP00000302665	hsa-miR-29b
18836483	ENSP00000367207	hsa-miR-20a
19926710	ENSP00000228872	hsa-miR-222
19074876	ENSP00000269305	hsa-miR-215
19544444	ENSP00000319248	hsa-miR-200b
19088369	ENSP00000364028	hsa-miR-542-3p
18619946	ENSP00000265724	hsa-miR-451
19377482	ENSP00000364310	hsa-miR-24
19861690	ENSP00000202788	hsa-miR-141
19276373	ENSP00000267101	hsa-miR-205
18660546	ENSP00000369497	hsa-miR-146a
19948396	ENSP00000269305	hsa-miR-200b
19347736	ENSP00000269305	hsa-miR-29c
18417479	ENSP00000357393	hsa-miR-210
18820673	ENSP00000346067	hsa-miR-15a
20039279	ENSP00000311032	hsa-miR-182
19773200	ENSP00000350311	hsa-miR-106b
19666866	ENSP00000365230	hsa-miR-135a
18163960	ENSP00000346658	hsa-miR-122
19278969	ENSP00000257818	hsa-miR-223
20124483	ENSP00000275493	hsa-miR-146a
18483236	ENSP00000270202	hsa-miR-7
19787239	ENSP00000260303	hsa-let-7a
20049172	ENSP00000268794	hsa-miR-200c
18854308	ENSP00000365458	hsa-miR-16
18413744	ENSP00000351672	hsa-miR-222
19654291	ENSP00000020945	hsa-let-7e
19502786	ENSP00000304895	hsa-miR-145
19836969	ENSP00000280154	hsa-miR-21
18006846	ENSP00000206249	hsa-miR-27a
19861459	ENSP00000345571	hsa-miR-23a
18573170	ENSP00000320243	hsa-miR-451
19684618	ENSP00000206249	hsa-miR-302c
19439999	ENSP00000303830	hsa-miR-145
17998940	ENSP00000348384	hsa-miR-218
18413744	ENSP00000250707	hsa-miR-222
19578724	ENSP00000363708	hsa-miR-21
20195532	ENSP00000225245	hsa-miR-155
19885849	ENSP00000272771	hsa-miR-372
18698484	ENSP00000272193	hsa-miR-429
19509156	ENSP00000324404	hsa-miR-21
19924305	ENSP00000362638	hsa-miR-21
18429962	ENSP00000374163	hsa-miR-18a
18663744	ENSP00000222254	hsa-miR-126
19155302	ENSP00000358022	hsa-miR-101
20037478	ENSP00000268794	hsa-miR-34a
19414598	ENSP00000206249	hsa-miR-22
19811223	ENSP00000240636	hsa-miR-223
20003307	ENSP00000354855	hsa-miR-17
18676839	ENSP00000321058	hsa-miR-1
19435428	ENSP00000367207	hsa-miR-214
18089852	ENSP00000218054	hsa-miR-96
20003307	ENSP00000262238	hsa-miR-17
19906824	ENSP00000345571	hsa-miR-21
19347735	ENSP00000367422	hsa-miR-15a
18787018	ENSP00000275493	hsa-miR-206
18086561	ENSP00000315997	hsa-miR-7
19626115	ENSP00000269305	hsa-miR-145
18923441	ENSP00000266427	hsa-miR-196b
19956414	ENSP00000297268	hsa-miR-29b
18832181	ENSP00000300305	hsa-miR-126
19264517	ENSP00000222139	hsa-miR-150
19011694	ENSP00000333406	hsa-miR-103
19370765	ENSP00000354207	hsa-miR-128
19250063	ENSP00000340329	hsa-miR-16
18925646	ENSP00000268794	hsa-miR-200c
19615744	ENSP00000370749	hsa-miR-222
18006822	ENSP00000354612	hsa-miR-155
19318487	ENSP00000215754	hsa-miR-451
18193184	ENSP00000307843	hsa-miR-126*
20209161	ENSP00000365369	hsa-miR-155
18834855	ENSP00000212015	hsa-miR-34a
18308931	ENSP00000296930	hsa-miR-155
20103677	ENSP00000311032	hsa-miR-193b
19498445	ENSP00000329623	hsa-miR-16
19409607	ENSP00000326417	hsa-miR-145
19737943	ENSP00000344192	hsa-miR-21
19443717	ENSP00000311032	hsa-miR-34b
19861690	ENSP00000262445	hsa-miR-141
19996457	ENSP00000241393	hsa-miR-126
19915607	ENSP00000296951	hsa-miR-145
19735650	ENSP00000320243	hsa-miR-16
20049172	ENSP00000302777	hsa-miR-200c
18365017	ENSP00000355153	hsa-miR-24
19833767	ENSP00000345571	hsa-miR-449a
19187610	ENSP00000365412	hsa-miR-15a
18632683	ENSP00000320243	hsa-miR-195
19158830	ENSP00000269305	hsa-miR-29c
19890372	ENSP00000269305	hsa-miR-125b
19144710	ENSP00000360312	hsa-miR-16
19396864	ENSP00000315997	hsa-miR-127-3p
18692484	ENSP00000311032	hsa-miR-122
19647520	ENSP00000359206	hsa-miR-183
20086171	ENSP00000367207	hsa-miR-23b
19221487	ENSP00000228872	hsa-miR-181b
20167074	ENSP00000350283	hsa-miR-191
18335499	ENSP00000269305	hsa-miR-21
18941111	ENSP00000367207	hsa-miR-17
19585508	ENSP00000353042	hsa-miR-146a
19885849	ENSP00000342235	hsa-miR-372
19088023	ENSP00000343033	hsa-miR-192
20022054	ENSP00000354587	hsa-miR-20a
19786024	ENSP00000363291	hsa-miR-146a
19956414	ENSP00000305714	hsa-miR-29b
19624877	ENSP00000215909	hsa-miR-200b
20092645	ENSP00000280154	hsa-miR-21
19812400	ENSP00000258743	hsa-miR-26b
18987025	ENSP00000299084	hsa-miR-126
19826008	ENSP00000318472	hsa-miR-210
18316599	ENSP00000295600	hsa-miR-137
17991735	ENSP00000280154	hsa-miR-21
18700954	ENSP00000347624	hsa-miR-561
19745602	ENSP00000344401	hsa-let-7g
19503096	ENSP00000262069	hsa-miR-512-5p
19144983	ENSP00000264972	hsa-miR-223
17976522	ENSP00000240636	hsa-miR-182
19843690	ENSP00000363089	hsa-miR-126
19641183	ENSP00000270202	hsa-miR-155
19190326	ENSP00000353042	hsa-miR-146a
18820673	ENSP00000320243	hsa-miR-15a
19759552	ENSP00000357753	hsa-miR-203
18026111	ENSP00000261822	hsa-let-7b
19826008	ENSP00000360683	hsa-miR-210
19759552	ENSP00000267843	hsa-miR-203
19258499	ENSP00000370233	hsa-miR-34b
19702827	ENSP00000275493	hsa-miR-125a-5p
19840932	ENSP00000363089	hsa-miR-146a
18593903	ENSP00000309766	hsa-miR-1
19819989	ENSP00000225831	hsa-miR-132
18568019	ENSP00000241393	hsa-miR-146a
18698484	ENSP00000220772	hsa-miR-429
18698484	ENSP00000354586	hsa-miR-429
17957028	ENSP00000222726	hsa-miR-130a
18941118	ENSP00000352999	hsa-miR-34b
18373886	ENSP00000358647	hsa-miR-126
19477219	ENSP00000269305	hsa-miR-17
19570947	ENSP00000216862	hsa-miR-125b
19671867	ENSP00000228872	hsa-miR-221
19782699	ENSP00000332695	hsa-miR-182
20133739	ENSP00000227507	hsa-miR-19a
20098684	ENSP00000324740	hsa-miR-145
19264808	ENSP00000343925	hsa-miR-21
19826008	ENSP00000310623	hsa-miR-210
19141645	ENSP00000368632	hsa-miR-373
19671845	ENSP00000268794	hsa-miR-200c
19826043	ENSP00000368495	hsa-miR-24
19926710	ENSP00000356405	hsa-miR-222
19029026	ENSP00000317272	hsa-miR-34a
18941118	ENSP00000293288	hsa-miR-34b
19102781	ENSP00000285848	hsa-miR-29a
19398721	ENSP00000315477	hsa-miR-34a
19956414	ENSP00000304408	hsa-miR-29b
19487295	ENSP00000244745	hsa-miR-518c*
19696742	ENSP00000219548	hsa-miR-20a
18718003	ENSP00000320243	hsa-miR-26b
18059191	ENSP00000367933	hsa-miR-210
19148830	ENSP00000359215	hsa-miR-17
18941111	ENSP00000350311	hsa-miR-17
18758960	ENSP00000346658	hsa-let-7a
19473551	ENSP00000357283	hsa-miR-21
19633292	ENSP00000339845	hsa-miR-21
18692484	ENSP00000250405	hsa-miR-122
19498445	ENSP00000320243	hsa-miR-16
19843690	ENSP00000368632	hsa-miR-126
19258499	ENSP00000270202	hsa-miR-34b
19650740	ENSP00000348212	hsa-miR-155
20018759	ENSP00000307305	hsa-miR-519a
19390056	ENSP00000363708	hsa-miR-20a
18384814	ENSP00000367799	hsa-miR-21
19307576	ENSP00000239938	hsa-miR-106a
20054351	ENSP00000261254	hsa-miR-133a
19490101	ENSP00000356953	hsa-miR-23b
19498445	ENSP00000227507	hsa-miR-16
20015364	ENSP00000339845	hsa-miR-17
20003307	ENSP00000353151	hsa-miR-17
19826008	ENSP00000320002	hsa-miR-210
19460359	ENSP00000368933	hsa-miR-335
18412932	ENSP00000370731	hsa-miR-500
19221490	ENSP00000269305	hsa-miR-34a
19141645	ENSP00000350708	hsa-miR-373
19047896	ENSP00000269305	hsa-miR-203
18483236	ENSP00000275493	hsa-miR-7
19389023	ENSP00000286733	hsa-miR-145
19768467	ENSP00000367987	hsa-miR-1
18607389	ENSP00000345571	hsa-miR-17
19490101	ENSP00000317272	hsa-miR-23b
19080492	ENSP00000357283	hsa-miR-21
19585508	ENSP00000237623	hsa-miR-146a
19699171	ENSP00000270202	hsa-miR-125b
18973228	ENSP00000269571	hsa-miR-9
19116145	ENSP00000307843	hsa-miR-126
18593897	ENSP00000206249	hsa-miR-206
19229243	ENSP00000262288	hsa-let-7a
18006822	ENSP00000372198	hsa-miR-155
18006822	ENSP00000238477	hsa-miR-155
19308091	ENSP00000219548	hsa-miR-21
18504431	ENSP00000361405	hsa-miR-146a
18314482	ENSP00000367207	hsa-miR-1204
18573151	ENSP00000295206	hsa-miR-30d
19924305	ENSP00000357624	hsa-miR-21
19199973	ENSP00000281043	hsa-miR-34a
19508234	ENSP00000367027	hsa-let-7a
19696787	ENSP00000356177	hsa-miR-146a
19127597	ENSP00000354170	hsa-miR-452*
20036482	ENSP00000374308	hsa-miR-377
19885849	ENSP00000331751	hsa-miR-372
18460397	ENSP00000357022	hsa-miR-21
19901913	ENSP00000221972	hsa-miR-141
19699171	ENSP00000329418	hsa-miR-125b
19554613	ENSP00000327251	hsa-miR-375
19177201	ENSP00000240587	hsa-miR-150
19584273	ENSP00000258743	hsa-miR-155
19940135	ENSP00000370493	hsa-miR-183
19141645	ENSP00000253727	hsa-miR-373
19073608	ENSP00000270202	hsa-miR-7
18379589	ENSP00000227507	hsa-let-7b
18698484	ENSP00000295731	hsa-miR-429
19603065	ENSP00000298728	hsa-miR-602
20008142	ENSP00000347379	hsa-miR-328
19826008	ENSP00000361099	hsa-miR-210
18765229	ENSP00000332973	hsa-miR-425
19783678	ENSP00000368683	hsa-miR-155
18977315	ENSP00000315997	hsa-miR-7
19450510	ENSP00000259915	hsa-miR-145
19148830	ENSP00000327758	hsa-miR-17
19118166	ENSP00000262241	hsa-miR-9*
19473551	ENSP00000361021	hsa-miR-21
19073608	ENSP00000275493	hsa-miR-7
18663744	ENSP00000270202	hsa-miR-126
18823650	ENSP00000349854	hsa-let-7e
19960054	ENSP00000236996	hsa-miR-34b
19738052	ENSP00000264568	hsa-miR-125b
20036482	ENSP00000373571	hsa-miR-377
18272573	ENSP00000344818	hsa-miR-1
19372139	ENSP00000225688	hsa-miR-18a*
19642860	ENSP00000320243	hsa-miR-222
19996457	ENSP00000363548	hsa-miR-126
18006822	ENSP00000349096	hsa-miR-155
18597480	ENSP00000220003	hsa-miR-122
19013014	ENSP00000308927	hsa-miR-21
19141645	ENSP00000351284	hsa-miR-373
18268015	ENSP00000336528	hsa-miR-148a
19965651	ENSP00000226730	hsa-miR-146a
19074879	ENSP00000222390	hsa-miR-34b
19372139	ENSP00000260303	hsa-miR-18a*
19289835	ENSP00000260010	hsa-miR-9
20132431	ENSP00000357022	hsa-miR-378*
18006822	ENSP00000257904	hsa-miR-155
19477633	ENSP00000344401	hsa-let-7a
20145172	ENSP00000269305	hsa-miR-34b*
19641183	ENSP00000362659	hsa-miR-155
19531230	ENSP00000301043	hsa-miR-433
19917099	ENSP00000339627	hsa-miR-126
20068100	ENSP00000320243	hsa-miR-16
19597473	ENSP00000364310	hsa-miR-20a
18614545	ENSP00000347754	hsa-miR-510
18048365	ENSP00000306245	hsa-miR-155
19126550	ENSP00000344818	hsa-let-7b
19671867	ENSP00000351672	hsa-miR-221
18698484	ENSP00000366319	hsa-miR-429
19807731	ENSP00000309766	hsa-miR-22
19398578	ENSP00000355011	hsa-let-7a
19229243	ENSP00000367027	hsa-let-7a
19802518	ENSP00000216133	hsa-miR-421
19948152	ENSP00000303706	hsa-miR-125b
19956414	ENSP00000258341	hsa-miR-29b
18827171	ENSP00000309766	hsa-miR-206
19088369	ENSP00000276449	hsa-miR-542-3p
20075166	ENSP00000219548	hsa-miR-566
19626115	ENSP00000339845	hsa-miR-145
19965651	ENSP00000301838	hsa-miR-146a
19823581	ENSP00000356066	hsa-miR-342-5p
19617899	ENSP00000250448	hsa-miR-122
19549897	ENSP00000269305	hsa-miR-9
19956437	ENSP00000258743	hsa-miR-155
20056746	ENSP00000302501	hsa-miR-192
18987025	ENSP00000222254	hsa-miR-126
18840437	ENSP00000356041	hsa-miR-183
19536137	ENSP00000367027	hsa-miR-16
20003307	ENSP00000367933	hsa-miR-17
19190326	ENSP00000275493	hsa-miR-146a
19264808	ENSP00000206249	hsa-miR-21
18927505	ENSP00000319248	hsa-miR-205
19047896	ENSP00000371517	hsa-miR-203
19701500	ENSP00000344456	hsa-miR-148a
19022373	ENSP00000263621	hsa-miR-660
20148356	ENSP00000260364	hsa-miR-1
18632605	ENSP00000367207	hsa-miR-20a
19212625	ENSP00000361021	hsa-miR-21
19793168	ENSP00000351049	hsa-miR-224
19696787	ENSP00000255688	hsa-miR-146a
18593903	ENSP00000264606	hsa-miR-1
18982517	ENSP00000320243	hsa-miR-181a
18413822	ENSP00000346658	hsa-let-7c
19423651	ENSP00000361063	hsa-miR-206
18676839	ENSP00000350311	hsa-miR-1
19887047	ENSP00000360707	hsa-miR-155
19082437	ENSP00000343745	hsa-miR-21
20194440	ENSP00000343745	hsa-miR-125b
19118166	ENSP00000374402	hsa-miR-9*
18776121	ENSP00000331327	hsa-miR-126
18698484	ENSP00000365369	hsa-miR-429
19737943	ENSP00000365369	hsa-miR-21
17996649	ENSP00000300305	hsa-miR-223
18453698	ENSP00000345984	hsa-miR-1
19114653	ENSP00000300305	hsa-miR-30c
19430705	ENSP00000256010	hsa-miR-21
19347735	ENSP00000235290	hsa-miR-15a
19497108	ENSP00000371067	hsa-miR-1
18698484	ENSP00000308716	hsa-miR-429
18227514	ENSP00000349271	hsa-miR-373
18930031	ENSP00000259915	hsa-miR-302b
18187662	ENSP00000370369	hsa-miR-191
19407485	ENSP00000265734	hsa-miR-29b
19861459	ENSP00000367207	hsa-miR-23a
20014922	ENSP00000371517	hsa-miR-141
20018759	ENSP00000354587	hsa-miR-519a
19839716	ENSP00000267101	hsa-miR-205
19713529	ENSP00000373767	hsa-miR-128
19106613	ENSP00000320147	hsa-miR-26a
18941111	ENSP00000329623	hsa-miR-17
18805502	ENSP00000268794	hsa-miR-192
18523997	ENSP00000285681	hsa-miR-125b
19259417	ENSP00000308759	hsa-let-7f
19333922	ENSP00000354394	hsa-miR-146a
18550634	ENSP00000297494	hsa-miR-126
18698484	ENSP00000326272	hsa-miR-429
19229866	ENSP00000302456	hsa-miR-372
19713220	ENSP00000357470	hsa-miR-19b
19767772	ENSP00000362659	hsa-miR-126
18568019	ENSP00000338157	hsa-miR-146a
18358831	ENSP00000202917	hsa-miR-21
18006822	ENSP00000261514	hsa-miR-155
19546886	ENSP00000356196	hsa-miR-21
19592657	ENSP00000216797	hsa-miR-98
19584290	ENSP00000320084	hsa-miR-29a
19082544	ENSP00000329623	hsa-miR-149
18429962	ENSP00000357022	hsa-miR-18a
19931509	ENSP00000344456	hsa-miR-200a
19948152	ENSP00000265734	hsa-miR-125b
19302977	ENSP00000280154	hsa-miR-21
19786632	ENSP00000212015	hsa-miR-217
18614545	ENSP00000335511	hsa-miR-510
19823043	ENSP00000299613	hsa-miR-372
18172933	ENSP00000356668	hsa-miR-101
19647520	ENSP00000257020	hsa-miR-183
18348159	ENSP00000264972	hsa-miR-155
19730444	ENSP00000206249	hsa-miR-145
19175831	ENSP00000361021	hsa-miR-658
19615744	ENSP00000339992	hsa-miR-222
19509563	ENSP00000269305	hsa-miR-29b
18674748	ENSP00000281834	hsa-miR-125b
19737943	ENSP00000359204	hsa-miR-21
18026111	ENSP00000303706	hsa-let-7b
18023168	ENSP00000352565	hsa-miR-1
19229243	ENSP00000311032	hsa-let-7a
19888451	ENSP00000025008	hsa-miR-138
20195532	ENSP00000225474	hsa-miR-155
19197161	ENSP00000320147	hsa-miR-26a
19737943	ENSP00000327251	hsa-miR-21
19759552	ENSP00000314522	hsa-miR-203
19603065	ENSP00000277549	hsa-miR-602
18555017	ENSP00000350531	hsa-miR-126
18701644	ENSP00000262643	hsa-miR-16
18974142	ENSP00000344215	hsa-miR-93
19593777	ENSP00000343033	hsa-miR-205
18698484	ENSP00000317501	hsa-miR-429
20008142	ENSP00000303522	hsa-miR-328
19779621	ENSP00000342755	hsa-miR-16
19635812	ENSP00000320002	hsa-miR-125b
18632683	ENSP00000320002	hsa-miR-195
20179198	ENSP00000355249	hsa-miR-31
19713220	ENSP00000338799	hsa-miR-19b
19706389	ENSP00000361063	hsa-miR-20b
18006822	ENSP00000311032	hsa-miR-155
19347736	ENSP00000329623	hsa-miR-29c
19074548	ENSP00000314522	hsa-miR-196b
20159450	ENSP00000332549	hsa-miR-125b
18335499	ENSP00000361021	hsa-miR-21
19135553	ENSP00000315997	hsa-miR-7
18829576	ENSP00000365458	hsa-miR-21
19960054	ENSP00000333055	hsa-miR-34b
19347735	ENSP00000320243	hsa-miR-15a
19915607	ENSP00000320580	hsa-miR-145
19437538	ENSP00000216862	hsa-miR-125b
19584398	ENSP00000269305	hsa-miR-34a
19082544	ENSP00000328088	hsa-miR-149
18519671	ENSP00000348300	hsa-miR-34b
18949056	ENSP00000282141	hsa-miR-15a
17968323	ENSP00000280154	hsa-miR-21
19070389	ENSP00000358022	hsa-miR-204
20049872	ENSP00000358997	hsa-miR-146a
18827171	ENSP00000250003	hsa-miR-206
18829576	ENSP00000269305	hsa-miR-21
19779253	ENSP00000292907	hsa-miR-375
19342689	ENSP00000308176	hsa-miR-346
18381414	ENSP00000265734	hsa-miR-203
18780894	ENSP00000301141	hsa-miR-101
19833767	ENSP00000303706	hsa-miR-449a
18676839	ENSP00000302790	hsa-miR-1
18971265	ENSP00000254043	hsa-miR-31
19637636	ENSP00000369606	hsa-miR-122
20014235	ENSP00000370731	hsa-miR-101
19497108	ENSP00000296140	hsa-miR-1
19676043	ENSP00000358022	hsa-miR-153
18474871	ENSP00000344798	hsa-miR-146a
18698484	ENSP00000268794	hsa-miR-429
18794849	ENSP00000367202	hsa-miR-21
18199536	ENSP00000361021	hsa-miR-125b
18521848	ENSP00000307843	hsa-miR-126
19082544	ENSP00000225402	hsa-miR-149
19082544	ENSP00000343745	hsa-miR-149
19906824	ENSP00000356193	hsa-miR-21
20028871	ENSP00000261597	hsa-miR-152
18483394	ENSP00000227507	hsa-miR-16
19351832	ENSP00000228872	hsa-miR-222
18812439	ENSP00000363958	hsa-miR-21
19888451	ENSP00000267163	hsa-miR-138
19351832	ENSP00000351672	hsa-miR-222
18776121	ENSP00000343745	hsa-miR-126
20022949	ENSP00000333633	hsa-miR-661
18927505	ENSP00000268794	hsa-miR-205
18692484	ENSP00000329623	hsa-miR-122
19783678	ENSP00000338018	hsa-miR-155
18827171	ENSP00000241651	hsa-miR-206
19549910	ENSP00000320243	hsa-miR-16
19654291	ENSP00000319248	hsa-let-7e
18006846	ENSP00000368378	hsa-miR-27a
19190970	ENSP00000167586	hsa-miR-205
20049872	ENSP00000353847	hsa-miR-146a
19148830	ENSP00000345571	hsa-miR-17
18755897	ENSP00000269305	hsa-miR-34a
20124483	ENSP00000358997	hsa-miR-146a
18042700	ENSP00000262288	hsa-miR-124
19759552	ENSP00000265171	hsa-miR-203
19603065	ENSP00000351536	hsa-miR-602
18587395	ENSP00000370783	hsa-miR-675
17996645	ENSP00000269305	hsa-miR-34b
19897480	ENSP00000358973	hsa-miR-125b
18232304	ENSP00000320243	hsa-miR-17
18723524	ENSP00000053867	hsa-miR-659
18523997	ENSP00000345931	hsa-miR-125b
18698484	ENSP00000261254	hsa-miR-429
18780894	ENSP00000222982	hsa-miR-101
18348159	ENSP00000320243	hsa-miR-155
18328430	ENSP00000307288	hsa-miR-93
20098684	ENSP00000354394	hsa-miR-145
18820673	ENSP00000296273	hsa-miR-15a
19931509	ENSP00000302501	hsa-miR-200a
19011694	ENSP00000263341	hsa-miR-103
18068232	ENSP00000339845	hsa-miR-27b
19250063	ENSP00000320243	hsa-miR-16
18698484	ENSP00000327530	hsa-miR-429
19666866	ENSP00000218054	hsa-miR-135a
19806017	ENSP00000345571	hsa-miR-17
19015519	ENSP00000265165	hsa-miR-203
17943719	ENSP00000281043	hsa-miR-221
19264808	ENSP00000361021	hsa-miR-21
19802518	ENSP00000295211	hsa-miR-421
18583030	ENSP00000367207	hsa-miR-17
19360360	ENSP00000233330	hsa-miR-145
18841558	ENSP00000361021	hsa-miR-21
18647411	ENSP00000241393	hsa-miR-142-3p
17976522	ENSP00000346658	hsa-miR-182
19638978	ENSP00000264709	hsa-miR-143
20006626	ENSP00000311032	hsa-miR-494
18834857	ENSP00000304895	hsa-miR-126
18787018	ENSP00000362287	hsa-miR-206
19703993	ENSP00000335652	hsa-miR-200a
19823043	ENSP00000339845	hsa-miR-372
19419954	ENSP00000269571	hsa-miR-21
18831788	ENSP00000370290	hsa-miR-135b
19258499	ENSP00000329623	hsa-miR-34b
19269153	ENSP00000320243	hsa-miR-16
18382364	ENSP00000329623	hsa-miR-221
18698484	ENSP00000364262	hsa-miR-429
18308931	ENSP00000283921	hsa-miR-155
18607543	ENSP00000265734	hsa-miR-124
18701644	ENSP00000362082	hsa-miR-16
18068232	ENSP00000297494	hsa-miR-27b
19944013	ENSP00000262643	hsa-miR-16
18378853	ENSP00000297574	hsa-miR-148a
19584398	ENSP00000265734	hsa-miR-34a
19654003	ENSP00000358022	hsa-miR-133b
18246122	ENSP00000372198	hsa-miR-221
19833767	ENSP00000265734	hsa-miR-449a
19890372	ENSP00000368495	hsa-miR-125b
19960022	ENSP00000269305	hsa-miR-34a
20080637	ENSP00000281043	hsa-miR-19a
18089790	ENSP00000269571	hsa-let-7a
18449891	ENSP00000329623	hsa-miR-15b
19777264	ENSP00000327070	hsa-miR-1
19924305	ENSP00000355715	hsa-miR-21
18789835	ENSP00000300408	hsa-miR-27a
19779621	ENSP00000320243	hsa-miR-16
19865490	ENSP00000320243	hsa-miR-16
19720801	ENSP00000349536	hsa-miR-133a
19903841	ENSP00000320243	hsa-miR-16
19713220	ENSP00000258743	hsa-miR-19b
20049172	ENSP00000319248	hsa-miR-200c
20163779	ENSP00000256972	hsa-miR-133b
18823940	ENSP00000227507	hsa-miR-7
20022810	ENSP00000329292	hsa-miR-214
18406353	ENSP00000265734	hsa-miR-34a
17943719	ENSP00000367207	hsa-miR-221
20003307	ENSP00000222305	hsa-miR-17
19666108	ENSP00000271555	hsa-miR-20a
19676043	ENSP00000329623	hsa-miR-153
19960022	ENSP00000370781	hsa-miR-34a
17976518	ENSP00000371067	hsa-miR-378
19883314	ENSP00000370542	hsa-miR-193b
19965651	ENSP00000314522	hsa-miR-146a
19584269	ENSP00000333633	hsa-miR-661
19179615	ENSP00000285848	hsa-let-7d
19768731	ENSP00000370749	hsa-miR-370
18755890	ENSP00000315997	hsa-miR-210
20195532	ENSP00000296871	hsa-miR-155
18504431	ENSP00000263341	hsa-miR-146a
19064005	ENSP00000367027	hsa-miR-17
20083669	ENSP00000338422	hsa-miR-126
19703993	ENSP00000268794	hsa-miR-200a
19825990	ENSP00000269571	hsa-miR-125b
19997615	ENSP00000319960	hsa-miR-124
19211935	ENSP00000352516	hsa-miR-29b
19696787	ENSP00000264661	hsa-miR-146a
20068100	ENSP00000280154	hsa-miR-16
19342875	ENSP00000269305	hsa-miR-34a
18798260	ENSP00000307786	hsa-miR-21
19666866	ENSP00000371067	hsa-miR-135a
19493678	ENSP00000275493	hsa-miR-182
19011694	ENSP00000237837	hsa-miR-103
18708351	ENSP00000228872	hsa-miR-489
18949056	ENSP00000252455	hsa-miR-15a
19351599	ENSP00000370749	hsa-miR-221
19302977	ENSP00000350667	hsa-miR-21
18787018	ENSP00000268794	hsa-miR-206
20081105	ENSP00000264674	hsa-miR-182
19654291	ENSP00000268794	hsa-let-7e
19102781	ENSP00000291700	hsa-miR-29a
19454234	ENSP00000320243	hsa-miR-372
18381414	ENSP00000285402	hsa-miR-203
19308091	ENSP00000280154	hsa-miR-21
20022054	ENSP00000361099	hsa-miR-20a
18593903	ENSP00000352516	hsa-miR-1
19633292	ENSP00000225792	hsa-miR-21
18373886	ENSP00000265131	hsa-miR-126
19398721	ENSP00000293549	hsa-miR-34a
19029026	ENSP00000260303	hsa-miR-34a
19390056	ENSP00000264657	hsa-miR-20a
19244118	ENSP00000267101	hsa-miR-205
18187804	ENSP00000320243	hsa-miR-21
19779621	ENSP00000319139	hsa-miR-16
19701195	ENSP00000269305	hsa-miR-34a
20098684	ENSP00000309968	hsa-miR-145
18230348	ENSP00000245451	hsa-miR-125b
19672269	ENSP00000367207	hsa-miR-17
20145181	ENSP00000320243	hsa-miR-451
19109132	ENSP00000240618	hsa-miR-520b
19584398	ENSP00000257904	hsa-miR-34a
18765795	ENSP00000270632	hsa-miR-17
19013014	ENSP00000280154	hsa-miR-21
20179198	ENSP00000269305	hsa-miR-31
20068100	ENSP00000375018	hsa-miR-16
17956675	ENSP00000340879	hsa-miR-17
17991735	ENSP00000324404	hsa-miR-21
18800151	ENSP00000307288	hsa-miR-25
19223510	ENSP00000348056	hsa-miR-30e
19995741	ENSP00000356668	hsa-miR-17
19546168	ENSP00000263776	hsa-miR-210
18768788	ENSP00000367207	hsa-miR-34b
19252139	ENSP00000298552	hsa-miR-143
18698484	ENSP00000332353	hsa-miR-429
18521080	ENSP00000351672	hsa-miR-221
19342367	ENSP00000290702	hsa-miR-196a
20102393	ENSP00000349140	hsa-miR-375
19229866	ENSP00000365875	hsa-miR-372
20133739	ENSP00000357022	hsa-miR-19a
19276373	ENSP00000270202	hsa-miR-205
19903813	ENSP00000219548	hsa-let-7i
18823940	ENSP00000315997	hsa-miR-7
18840638	ENSP00000320243	hsa-miR-150
19736307	ENSP00000269305	hsa-miR-34b
19531230	ENSP00000339007	hsa-miR-433
18451233	ENSP00000320243	hsa-let-7b
19118166	ENSP00000311816	hsa-miR-9*
19654003	ENSP00000329623	hsa-miR-133b
18776121	ENSP00000357206	hsa-miR-126
19959133	ENSP00000282561	hsa-miR-1
19148268	ENSP00000261900	hsa-miR-198
19826040	ENSP00000303706	hsa-miR-21
19286996	ENSP00000369081	hsa-miR-184
18832181	ENSP00000370562	hsa-miR-126
18602365	ENSP00000300574	hsa-miR-126
18048365	ENSP00000363291	hsa-miR-155
18682393	ENSP00000261826	hsa-miR-150
19933089	ENSP00000357022	hsa-miR-19b
18403645	ENSP00000346658	hsa-let-7c
19665978	ENSP00000365909	hsa-miR-200c
19503096	ENSP00000309766	hsa-miR-512-5p
19560422	ENSP00000262288	hsa-miR-29a
19696742	ENSP00000367207	hsa-miR-20a
18790736	ENSP00000206249	hsa-miR-222
18823940	ENSP00000360383	hsa-miR-7
19502803	ENSP00000268794	hsa-miR-141
19682430	ENSP00000280154	hsa-miR-21
18384814	ENSP00000370324	hsa-miR-21
19679099	ENSP00000254231	hsa-miR-125b
19454029	ENSP00000325120	hsa-miR-155
18504431	ENSP00000337853	hsa-miR-146a
19816956	ENSP00000351905	hsa-miR-21
19692702	ENSP00000325546	hsa-miR-424
18519671	ENSP00000364772	hsa-miR-34b
19287466	ENSP00000320243	hsa-miR-21
19574223	ENSP00000339845	hsa-miR-182
19498445	ENSP00000358022	hsa-miR-16
18281475	ENSP00000262719	hsa-miR-16
19633292	ENSP00000324404	hsa-miR-21
19229243	ENSP00000320243	hsa-let-7a
20145152	ENSP00000330237	hsa-miR-630
19296468	ENSP00000280154	hsa-miR-21
19079265	ENSP00000269305	hsa-miR-29c
19890372	ENSP00000300305	hsa-miR-125b
18698484	ENSP00000228682	hsa-miR-429
19633292	ENSP00000229307	hsa-miR-21
19168627	ENSP00000350369	hsa-miR-218
19067360	ENSP00000329357	hsa-miR-122
19135553	ENSP00000370731	hsa-miR-7
18701644	ENSP00000227507	hsa-miR-16
19351599	ENSP00000367795	hsa-miR-221
19826037	ENSP00000325120	hsa-miR-181a
19887902	ENSP00000357022	hsa-miR-17
19592657	ENSP00000362659	hsa-miR-98
19584056	ENSP00000363822	hsa-miR-331-3p
19497108	ENSP00000360640	hsa-miR-1
18089790	ENSP00000206249	hsa-let-7a
19258499	ENSP00000255465	hsa-miR-34b
19574223	ENSP00000368880	hsa-miR-182
19135980	ENSP00000262643	hsa-miR-15b
19819989	ENSP00000212015	hsa-miR-132
19135651	ENSP00000327652	hsa-miR-504
19383911	ENSP00000267163	hsa-miR-34a
20005451	ENSP00000254231	hsa-let-7a
18827171	ENSP00000262187	hsa-miR-206
18987025	ENSP00000270202	hsa-miR-126
18922890	ENSP00000249501	hsa-miR-7
19768467	ENSP00000251287	hsa-miR-1
20204284	ENSP00000329623	hsa-miR-181a
18504431	ENSP00000306512	hsa-miR-146a
18505919	ENSP00000329623	hsa-miR-34a
19574223	ENSP00000343745	hsa-miR-182
19473551	ENSP00000280154	hsa-miR-21
19535919	ENSP00000246933	hsa-miR-30a
19351832	ENSP00000314151	hsa-miR-222
19730150	ENSP00000361021	hsa-miR-221
20195532	ENSP00000258743	hsa-miR-155
19244118	ENSP00000268794	hsa-miR-205
19839716	ENSP00000319248	hsa-miR-205
19926710	ENSP00000351672	hsa-miR-222
18281475	ENSP00000372035	hsa-miR-16
19258450	ENSP00000269305	hsa-miR-34a
19768467	ENSP00000328968	hsa-miR-1
19956414	ENSP00000225964	hsa-miR-29b
18048365	ENSP00000245919	hsa-miR-155
19308091	ENSP00000268794	hsa-miR-21
19671867	ENSP00000346697	hsa-miR-221
18508790	ENSP00000346658	hsa-miR-150
19273599	ENSP00000351672	hsa-miR-181a
19258499	ENSP00000354587	hsa-miR-34b
19730150	ENSP00000357206	hsa-miR-221
18676839	ENSP00000345571	hsa-miR-1
19244118	ENSP00000256117	hsa-miR-205
18433021	ENSP00000348212	hsa-miR-375
19177201	ENSP00000287538	hsa-miR-150
19390056	ENSP00000258743	hsa-miR-20a
19144909	ENSP00000320243	hsa-miR-16
18787018	ENSP00000362306	hsa-miR-206
19937137	ENSP00000254958	hsa-miR-372
19289835	ENSP00000363089	hsa-miR-9
20195546	ENSP00000360852	hsa-miR-24
18794849	ENSP00000254958	hsa-miR-21
19749093	ENSP00000305689	hsa-miR-221
18649363	ENSP00000270202	hsa-miR-125b
19370765	ENSP00000328738	hsa-miR-128
18056638	ENSP00000367799	hsa-miR-424
19126397	ENSP00000370749	hsa-miR-221
19883312	ENSP00000320243	hsa-miR-181a
18758960	ENSP00000311032	hsa-let-7a
19544444	ENSP00000273320	hsa-miR-200b
19398578	ENSP00000315205	hsa-let-7a
19289835	ENSP00000226574	hsa-miR-9
18006846	ENSP00000222584	hsa-miR-27a
18483486	ENSP00000273320	hsa-miR-200c
19738433	ENSP00000303706	hsa-miR-21
19749800	ENSP00000347624	hsa-miR-15b
18755897	ENSP00000352999	hsa-miR-34a
19063684	ENSP00000040584	hsa-miR-196a
19296468	ENSP00000266085	hsa-miR-21
18006846	ENSP00000361099	hsa-miR-27a
19671845	ENSP00000275493	hsa-miR-200c
20195532	ENSP00000306512	hsa-miR-155
18382364	ENSP00000269305	hsa-miR-221
18373886	ENSP00000278385	hsa-miR-126
19079265	ENSP00000274335	hsa-miR-29c
20083669	ENSP00000260010	hsa-miR-126
18841558	ENSP00000330237	hsa-miR-21
20100477	ENSP00000356438	hsa-miR-26b
18483486	ENSP00000319248	hsa-miR-200c
19738433	ENSP00000372023	hsa-miR-21
19509563	ENSP00000357643	hsa-miR-29b
19703993	ENSP00000227507	hsa-miR-200a
18314617	ENSP00000352516	hsa-miR-663
20145152	ENSP00000293288	hsa-miR-630
19906824	ENSP00000361021	hsa-miR-21
18460397	ENSP00000322804	hsa-miR-21
19073608	ENSP00000315997	hsa-miR-7
19748357	ENSP00000257904	hsa-miR-24
19956414	ENSP00000312773	hsa-miR-29b
19347735	ENSP00000287675	hsa-miR-15a
19615744	ENSP00000351672	hsa-miR-222
19910931	ENSP00000302501	hsa-miR-429
18701644	ENSP00000320243	hsa-miR-16
20159450	ENSP00000359506	hsa-miR-125b
19342689	ENSP00000280357	hsa-miR-346
18765795	ENSP00000357357	hsa-miR-17
19144710	ENSP00000320243	hsa-miR-16
19593777	ENSP00000249501	hsa-miR-205
18172933	ENSP00000319476	hsa-miR-101
18429962	ENSP00000260433	hsa-miR-18a
18373886	ENSP00000249501	hsa-miR-126
18193184	ENSP00000263268	hsa-miR-126*
18827171	ENSP00000302665	hsa-miR-206
19126550	ENSP00000299613	hsa-let-7b
19462682	ENSP00000343246	hsa-miR-16
18756266	ENSP00000249373	hsa-miR-125b
18787018	ENSP00000362300	hsa-miR-206
19713220	ENSP00000264657	hsa-miR-19b
19995741	ENSP00000343745	hsa-miR-17
19407485	ENSP00000309766	hsa-miR-29b
18698484	ENSP00000266646	hsa-miR-429
18596939	ENSP00000320243	hsa-miR-155
17914108	ENSP00000335300	hsa-miR-221
19949084	ENSP00000264832	hsa-miR-31
18927506	ENSP00000320243	hsa-miR-106b
17957028	ENSP00000252971	hsa-miR-130a
19917099	ENSP00000330382	hsa-miR-126
18834855	ENSP00000269305	hsa-miR-34a
18698484	ENSP00000266991	hsa-miR-429
18185580	ENSP00000244745	hsa-miR-335
18185580	ENSP00000265131	hsa-miR-335
19906709	ENSP00000344989	hsa-miR-191
19793168	ENSP00000361405	hsa-miR-224
19074875	ENSP00000269305	hsa-miR-215
18308931	ENSP00000272369	hsa-miR-155
19047896	ENSP00000234420	hsa-miR-203
18831788	ENSP00000264657	hsa-miR-135b
18663355	ENSP00000366109	hsa-miR-196b
18698484	ENSP00000273395	hsa-miR-429
18593903	ENSP00000318902	hsa-miR-1
18768788	ENSP00000265734	hsa-miR-34b
19544458	ENSP00000250707	hsa-miR-92b
19626115	ENSP00000320243	hsa-miR-145
20049872	ENSP00000219548	hsa-miR-146a
19033458	ENSP00000309103	hsa-miR-184
19190970	ENSP00000293308	hsa-miR-205
19389023	ENSP00000320243	hsa-miR-145
19250063	ENSP00000363231	hsa-miR-16
18023168	ENSP00000265354	hsa-miR-1
19738433	ENSP00000321656	hsa-miR-21
18521848	ENSP00000269305	hsa-miR-126
19628698	ENSP00000338345	hsa-miR-7
18335499	ENSP00000263967	hsa-miR-21
18776121	ENSP00000362924	hsa-miR-126
18698484	ENSP00000020945	hsa-miR-429
19378336	ENSP00000352219	hsa-miR-125b
18023168	ENSP00000231357	hsa-miR-1
20028871	ENSP00000368880	hsa-miR-152
19477633	ENSP00000370783	hsa-let-7a
19696787	ENSP00000269305	hsa-miR-146a
19258499	ENSP00000236996	hsa-miR-34b
18818396	ENSP00000339992	hsa-miR-15a
19787239	ENSP00000367207	hsa-let-7a
18756266	ENSP00000228682	hsa-miR-125b
18381414	ENSP00000302159	hsa-miR-203
17976522	ENSP00000230990	hsa-miR-182
19617899	ENSP00000257555	hsa-miR-122
19082544	ENSP00000367207	hsa-miR-149
19650740	ENSP00000306512	hsa-miR-155
19033458	ENSP00000298229	hsa-miR-184
18568019	ENSP00000363548	hsa-miR-146a
19671867	ENSP00000311032	hsa-miR-221
18508316	ENSP00000332973	hsa-miR-23a
19309508	ENSP00000246043	hsa-miR-302c
19501585	ENSP00000372035	hsa-miR-373
20204141	ENSP00000258070	hsa-miR-125b
19885849	ENSP00000344479	hsa-miR-372
19997496	ENSP00000320243	hsa-miR-16
19944075	ENSP00000347441	hsa-miR-135a
18227514	ENSP00000268794	hsa-miR-373
19659770	ENSP00000289429	hsa-miR-378
19464056	ENSP00000339527	hsa-miR-143
19232136	ENSP00000302548	hsa-miR-10a
19907703	ENSP00000316950	hsa-miR-134
19029026	ENSP00000269305	hsa-miR-34a
18483394	ENSP00000320243	hsa-miR-16
19423651	ENSP00000206249	hsa-miR-206
19509287	ENSP00000363089	hsa-miR-105
18192054	ENSP00000343745	hsa-miR-122
18698484	ENSP00000328169	hsa-miR-429
19779621	ENSP00000368754	hsa-miR-16
18193184	ENSP00000346964	hsa-miR-126*
19177201	ENSP00000273430	hsa-miR-150
19816956	ENSP00000332973	hsa-miR-21
18497571	ENSP00000269305	hsa-miR-34a
18941118	ENSP00000269305	hsa-miR-34b
19883630	ENSP00000009180	hsa-miR-326
18596100	ENSP00000307272	hsa-miR-101
19948051	ENSP00000339672	hsa-miR-27a
19738433	ENSP00000245960	hsa-miR-21
19885849	ENSP00000229379	hsa-miR-372
18417479	ENSP00000361099	hsa-miR-210
20124483	ENSP00000278823	hsa-miR-146a
18765795	ENSP00000361021	hsa-miR-17
17934639	ENSP00000329418	hsa-miR-17
19454029	ENSP00000320243	hsa-miR-155
19891584	ENSP00000370376	hsa-miR-122
19647520	ENSP00000290341	hsa-miR-183
18930031	ENSP00000317199	hsa-miR-302b
19885849	ENSP00000357022	hsa-miR-372
18698484	ENSP00000249373	hsa-miR-429
20145152	ENSP00000364310	hsa-miR-630
18483236	ENSP00000315997	hsa-miR-7
19066217	ENSP00000367207	hsa-miR-17
18474871	ENSP00000358997	hsa-miR-146a
19008416	ENSP00000320147	hsa-miR-101
19906709	ENSP00000343745	hsa-miR-191
18523997	ENSP00000352835	hsa-miR-125b
18823940	ENSP00000367933	hsa-miR-7
19427019	ENSP00000358640	hsa-miR-124
18328430	ENSP00000345571	hsa-miR-93
19497108	ENSP00000225474	hsa-miR-1
19502786	ENSP00000303830	hsa-miR-145
19906709	ENSP00000324158	hsa-miR-191
20145152	ENSP00000269305	hsa-miR-630
19956414	ENSP00000357672	hsa-miR-29b
19389023	ENSP00000315997	hsa-miR-145
20133741	ENSP00000345571	hsa-miR-27b
19807731	ENSP00000335540	hsa-miR-22
19349957	ENSP00000318902	hsa-miR-150
18219292	ENSP00000371594	hsa-miR-328
18840638	ENSP00000370171	hsa-miR-150
19628698	ENSP00000315997	hsa-miR-7
19859982	ENSP00000363291	hsa-miR-214
19477633	ENSP00000302665	hsa-let-7a
20113523	ENSP00000275493	hsa-miR-21
19462682	ENSP00000320243	hsa-miR-16
20039279	ENSP00000368438	hsa-miR-182
19409607	ENSP00000259915	hsa-miR-145
19437538	ENSP00000229022	hsa-miR-125b
20106287	ENSP00000338018	hsa-miR-21
19945440	ENSP00000252945	hsa-miR-378
19127597	ENSP00000315997	hsa-miR-452*
19559015	ENSP00000244815	hsa-miR-21
19082437	ENSP00000265689	hsa-miR-21
19177201	ENSP00000356087	hsa-miR-150
18676839	ENSP00000223608	hsa-miR-1
18677302	ENSP00000269305	hsa-miR-497
19956871	ENSP00000372198	hsa-miR-15b
19652553	ENSP00000371407	hsa-miR-210
19591824	ENSP00000339845	hsa-miR-16
19666108	ENSP00000267079	hsa-miR-20a
19633292	ENSP00000278385	hsa-miR-21
19137007	ENSP00000263025	hsa-miR-143
19528081	ENSP00000355249	hsa-miR-21
20148356	ENSP00000264613	hsa-miR-1
20018894	ENSP00000301645	hsa-miR-34a
18647411	ENSP00000225474	hsa-miR-142-3p
18698484	ENSP00000227507	hsa-miR-429
19011694	ENSP00000262735	hsa-miR-103
18973228	ENSP00000354207	hsa-miR-9
20075075	ENSP00000326417	hsa-miR-10b
19926710	ENSP00000222390	hsa-miR-222
20098684	ENSP00000371798	hsa-miR-145
20003307	ENSP00000354279	hsa-miR-17
19524507	ENSP00000354222	hsa-miR-31
19013014	ENSP00000369519	hsa-miR-21
19536137	ENSP00000343745	hsa-miR-16
19064005	ENSP00000367207	hsa-miR-17
18413822	ENSP00000359393	hsa-let-7c
19626115	ENSP00000263681	hsa-miR-145
17976518	ENSP00000320243	hsa-miR-378
19591824	ENSP00000320243	hsa-miR-16
20160723	ENSP00000371798	hsa-miR-133a
19738433	ENSP00000278916	hsa-miR-21
19006648	ENSP00000263025	hsa-miR-34a
19779253	ENSP00000370731	hsa-miR-375
19915607	ENSP00000290858	hsa-miR-145
18701644	ENSP00000339845	hsa-miR-16
19593777	ENSP00000280154	hsa-miR-205
18308931	ENSP00000370369	hsa-miR-155
18174313	ENSP00000261535	hsa-miR-146a
19497108	ENSP00000339672	hsa-miR-1
19269153	ENSP00000329623	hsa-miR-16
19940135	ENSP00000364094	hsa-miR-183
19126861	ENSP00000361099	hsa-miR-126
18841558	ENSP00000351273	hsa-miR-21
18708755	ENSP00000320243	hsa-miR-16
20145132	ENSP00000353556	hsa-miR-31
18698484	ENSP00000352514	hsa-miR-429
19351815	ENSP00000361959	hsa-let-7b
18694565	ENSP00000299084	hsa-miR-126
19585508	ENSP00000365463	hsa-miR-146a
19785751	ENSP00000299038	hsa-miR-1
18068232	ENSP00000343745	hsa-miR-27b
19528081	ENSP00000343745	hsa-miR-21
19890883	ENSP00000269305	hsa-miR-34a
20083669	ENSP00000371646	hsa-miR-126
19373781	ENSP00000269305	hsa-miR-34a
18776121	ENSP00000353408	hsa-miR-126
19211935	ENSP00000364772	hsa-miR-29b
19486339	ENSP00000345571	hsa-miR-25
19244118	ENSP00000258743	hsa-miR-205
19096009	ENSP00000330237	hsa-miR-106b
19158933	ENSP00000278385	hsa-miR-373
18373886	ENSP00000244745	hsa-miR-126
19408243	ENSP00000365369	hsa-miR-21
18698172	ENSP00000356668	hsa-miR-101
19544444	ENSP00000302501	hsa-miR-200b
19252524	ENSP00000362649	hsa-miR-449a
19286996	ENSP00000360622	hsa-miR-184
18460397	ENSP00000361021	hsa-miR-21
19264808	ENSP00000280154	hsa-miR-21
18596100	ENSP00000354587	hsa-miR-101
19252524	ENSP00000262069	hsa-miR-449a
18412968	ENSP00000264657	hsa-miR-21
19287466	ENSP00000357022	hsa-miR-21
19219026	ENSP00000367207	hsa-miR-23b
19789318	ENSP00000373396	hsa-miR-562
19591824	ENSP00000367207	hsa-miR-16
18589210	ENSP00000357624	hsa-miR-214
19585508	ENSP00000358647	hsa-miR-146a
20145152	ENSP00000311032	hsa-miR-630
19193853	ENSP00000356426	hsa-miR-155
19786632	ENSP00000368880	hsa-miR-217
18172933	ENSP00000314783	hsa-miR-101
19497108	ENSP00000279441	hsa-miR-1
19671845	ENSP00000319248	hsa-miR-200c
19726335	ENSP00000356438	hsa-miR-155
19643113	ENSP00000320243	hsa-let-7b
19383911	ENSP00000334828	hsa-miR-34a
19409607	ENSP00000323588	hsa-miR-145
19126861	ENSP00000264498	hsa-miR-126
18700954	ENSP00000284483	hsa-miR-561
19881472	ENSP00000373011	hsa-miR-149
19737943	ENSP00000228534	hsa-miR-21
19883630	ENSP00000263013	hsa-miR-326
19520829	ENSP00000264832	hsa-miR-222
19144909	ENSP00000361099	hsa-miR-16
19502803	ENSP00000319248	hsa-miR-141
19307576	ENSP00000356066	hsa-miR-106a
18378853	ENSP00000370369	hsa-miR-148a
20039279	ENSP00000293288	hsa-miR-182
18755897	ENSP00000212015	hsa-miR-34a
19349863	ENSP00000252455	hsa-miR-15a
19641183	ENSP00000280154	hsa-miR-155
20056746	ENSP00000268794	hsa-miR-192
19717645	ENSP00000264972	hsa-miR-181a
18923441	ENSP00000300305	hsa-miR-196b
19080492	ENSP00000361021	hsa-miR-21
19554613	ENSP00000361099	hsa-miR-375
17968323	ENSP00000298552	hsa-miR-21
18698484	ENSP00000319248	hsa-miR-429
19011694	ENSP00000322568	hsa-miR-103
19888451	ENSP00000265195	hsa-miR-138
18660546	ENSP00000350283	hsa-miR-146a
19232136	ENSP00000343745	hsa-miR-10a
18949060	ENSP00000360158	hsa-miR-15a
19737943	ENSP00000366109	hsa-miR-21
19538740	ENSP00000227507	hsa-miR-503
18700954	ENSP00000311656	hsa-miR-561
20133617	ENSP00000231589	hsa-miR-155
19258506	ENSP00000320147	hsa-miR-101
19011694	ENSP00000360340	hsa-miR-103
19891660	ENSP00000356438	hsa-miR-139-5p
19767772	ENSP00000300574	hsa-miR-126
19289835	ENSP00000357225	hsa-miR-9
20113523	ENSP00000264657	hsa-miR-21
19703993	ENSP00000319248	hsa-miR-200a
18593903	ENSP00000364772	hsa-miR-1
19671845	ENSP00000366702	hsa-miR-200c
19486339	ENSP00000350311	hsa-miR-25
19065659	ENSP00000312442	hsa-miR-205
19070389	ENSP00000329623	hsa-miR-204
19047896	ENSP00000263967	hsa-miR-203
19047896	ENSP00000231790	hsa-miR-203
19029026	ENSP00000270202	hsa-miR-34a
19865490	ENSP00000329623	hsa-miR-16
19768467	ENSP00000303960	hsa-miR-1
19906709	ENSP00000370047	hsa-miR-191
18977315	ENSP00000370731	hsa-miR-7
19773441	ENSP00000269305	hsa-miR-34a
19773441	ENSP00000317272	hsa-miR-34a
19398721	ENSP00000254958	hsa-miR-34a
19584398	ENSP00000339992	hsa-miR-34a
19284987	ENSP00000256458	hsa-miR-143
19786632	ENSP00000297494	hsa-miR-217
20015364	ENSP00000348762	hsa-miR-17
20039279	ENSP00000360216	hsa-miR-182
19471102	ENSP00000346697	hsa-miR-125b
19342876	ENSP00000303706	hsa-miR-15a
19903813	ENSP00000363089	hsa-let-7i
19067360	ENSP00000370128	hsa-miR-122
19336521	ENSP00000343477	hsa-miR-532-5p
19006648	ENSP00000317272	hsa-miR-34a
18414050	ENSP00000343033	hsa-miR-24
19890372	ENSP00000266427	hsa-miR-125b
20194440	ENSP00000276480	hsa-miR-125b
19603065	ENSP00000360765	hsa-miR-602
18854308	ENSP00000356438	hsa-miR-16
19008124	ENSP00000339672	hsa-miR-9
19883630	ENSP00000237612	hsa-miR-326
19956414	ENSP00000364000	hsa-miR-29b
19924305	ENSP00000268794	hsa-miR-21
19370508	ENSP00000374163	hsa-let-7c
18218722	ENSP00000312673	hsa-miR-135b
19461653	ENSP00000269305	hsa-miR-34a
19079265	ENSP00000314458	hsa-miR-29c
19915607	ENSP00000329623	hsa-miR-145
19910931	ENSP00000319248	hsa-miR-429
19585508	ENSP00000361848	hsa-miR-146a
19773441	ENSP00000360765	hsa-miR-34a
18521080	ENSP00000228872	hsa-miR-221
19477633	ENSP00000254231	hsa-let-7a
20067797	ENSP00000353654	hsa-miR-29a
18089790	ENSP00000325120	hsa-let-7a
19264453	ENSP00000330148	hsa-miR-346
19713529	ENSP00000350776	hsa-miR-128
19498445	ENSP00000355715	hsa-miR-16
18776121	ENSP00000356041	hsa-miR-126
19008124	ENSP00000263341	hsa-miR-9
18841558	ENSP00000311032	hsa-miR-21
19148830	ENSP00000299038	hsa-miR-17
19748357	ENSP00000274026	hsa-miR-24
18759964	ENSP00000358997	hsa-let-7a
19960022	ENSP00000212015	hsa-miR-34a
19244118	ENSP00000320147	hsa-miR-205
19679099	ENSP00000346658	hsa-miR-125b
18768788	ENSP00000367933	hsa-miR-34b
19737943	ENSP00000303231	hsa-miR-21
19823581	ENSP00000280357	hsa-miR-342-5p
19450510	ENSP00000326417	hsa-miR-145
18698484	ENSP00000262426	hsa-miR-429
19432961	ENSP00000325120	hsa-miR-520g
18776121	ENSP00000315289	hsa-miR-126
19270061	ENSP00000237612	hsa-miR-328
19603065	ENSP00000224073	hsa-miR-602
19888821	ENSP00000348212	hsa-miR-1
18701644	ENSP00000265734	hsa-miR-16
19088023	ENSP00000269305	hsa-miR-192
19549897	ENSP00000352516	hsa-miR-9
18483236	ENSP00000260303	hsa-miR-7
19223090	ENSP00000361099	hsa-miR-126
18597480	ENSP00000307722	hsa-miR-122
18823940	ENSP00000360765	hsa-miR-7
18922890	ENSP00000315997	hsa-miR-7
19779621	ENSP00000273261	hsa-miR-16
18836483	ENSP00000345571	hsa-miR-20a
18573151	ENSP00000320180	hsa-miR-30d
19018011	ENSP00000262158	hsa-miR-21
18025036	ENSP00000345571	hsa-miR-20a
19966860	ENSP00000216612	hsa-miR-29b
19276373	ENSP00000269571	hsa-miR-205
19768467	ENSP00000266376	hsa-miR-1
19487295	ENSP00000269195	hsa-miR-518c*
19528081	ENSP00000206249	hsa-miR-21
19229243	ENSP00000343745	hsa-let-7a
19907703	ENSP00000354370	hsa-miR-134
18023168	ENSP00000269216	hsa-miR-1
18708755	ENSP00000235290	hsa-miR-16
18677302	ENSP00000329623	hsa-miR-497
19347736	ENSP00000216612	hsa-miR-29c
18519671	ENSP00000269305	hsa-miR-34b
19737943	ENSP00000306512	hsa-miR-21
19264517	ENSP00000339992	hsa-miR-150
18925646	ENSP00000302501	hsa-miR-200c
19347736	ENSP00000320243	hsa-miR-29c
18412932	ENSP00000237612	hsa-miR-500
19956414	ENSP00000347458	hsa-miR-29b
20138800	ENSP00000250707	hsa-miR-24
19843690	ENSP00000367799	hsa-miR-126
20067797	ENSP00000364973	hsa-miR-29a
19350553	ENSP00000162391	hsa-miR-18b
19859982	ENSP00000319139	hsa-miR-214
19347737	ENSP00000269305	hsa-miR-34a
19647520	ENSP00000367027	hsa-miR-183
19264808	ENSP00000329623	hsa-miR-21
19096009	ENSP00000269305	hsa-miR-106b
19509563	ENSP00000275493	hsa-miR-29b
18677110	ENSP00000258149	hsa-miR-34a
19768731	ENSP00000370759	hsa-miR-370
20039279	ENSP00000370233	hsa-miR-182
18573151	ENSP00000328181	hsa-miR-30d
18700954	ENSP00000263735	hsa-miR-561
19786024	ENSP00000293272	hsa-miR-146a
19244118	ENSP00000345571	hsa-miR-205
20081105	ENSP00000354587	hsa-miR-182
19901913	ENSP00000268794	hsa-miR-141
19944013	ENSP00000320243	hsa-miR-16
18162065	ENSP00000281537	hsa-miR-212
19591824	ENSP00000235290	hsa-miR-16
19088369	ENSP00000260433	hsa-miR-542-3p
19841262	ENSP00000370324	hsa-miR-150
19735650	ENSP00000343745	hsa-miR-16
19730150	ENSP00000367202	hsa-miR-221
18474618	ENSP00000343619	hsa-miR-126
18384814	ENSP00000218157	hsa-miR-21
19956414	ENSP00000373738	hsa-miR-29b
18412968	ENSP00000343745	hsa-miR-21
18949060	ENSP00000303706	hsa-miR-15a
19536818	ENSP00000358647	hsa-miR-10b
19706194	ENSP00000262288	hsa-miR-122
19890957	ENSP00000265171	hsa-miR-218
19890372	ENSP00000311032	hsa-miR-125b
19074879	ENSP00000317272	hsa-miR-34b
18787018	ENSP00000265171	hsa-miR-206
18550634	ENSP00000370749	hsa-miR-126
18698484	ENSP00000321767	hsa-miR-429
20092645	ENSP00000361021	hsa-miR-21
20209161	ENSP00000336552	hsa-miR-155
19244118	ENSP00000295497	hsa-miR-205
20018894	ENSP00000343807	hsa-miR-34a
20098684	ENSP00000227758	hsa-miR-145
19826008	ENSP00000262288	hsa-miR-210
19847796	ENSP00000350283	hsa-miR-146a
19603286	ENSP00000229239	hsa-miR-155
19536137	ENSP00000320243	hsa-miR-16
18056431	ENSP00000269305	hsa-miR-34b
20134314	ENSP00000206249	hsa-let-7a
18378853	ENSP00000296930	hsa-miR-148a
19584056	ENSP00000269571	hsa-miR-331-3p
18700954	ENSP00000223215	hsa-miR-561
19665999	ENSP00000243077	hsa-miR-205
18193036	ENSP00000278385	hsa-miR-373
19885849	ENSP00000350679	hsa-miR-372
19712585	ENSP00000369606	hsa-miR-210
19342367	ENSP00000252242	hsa-miR-196a
20015364	ENSP00000343745	hsa-miR-17
19906824	ENSP00000311032	hsa-miR-21
19126550	ENSP00000215574	hsa-let-7b
19717645	ENSP00000375018	hsa-miR-181a
18701320	ENSP00000245934	hsa-miR-181a
20068100	ENSP00000282574	hsa-miR-16
19885849	ENSP00000266646	hsa-miR-372
19419954	ENSP00000365280	hsa-miR-21
19650740	ENSP00000301838	hsa-miR-155
19650740	ENSP00000262160	hsa-miR-155
20195532	ENSP00000225831	hsa-miR-155
19293812	ENSP00000361099	hsa-miR-145

## Sheet: Textmining by EggNog categories
Category	All proteins	Textmined proteins	miRNA partners	p-values miRNA partners vs textmined
Transcription	0.151	0.151	0.249	1.077e-11
Signal transduction mechanisms	0.259	0.252	0.32	3.101e-05
Extracellular structures	0.041	0.046	0.07	0.002285
Cell cycle control, cell division, chromosome partitioning	0.023	0.024	0.038	0.01342
Chromatin structure and dynamics	0.019	0.017	0.028	0.02825
Secondary metabolites biosynthesis, transport and catabolism	0.021	0.024	0.036	0.04093
Defense mechanisms	0.02	0.021	0.028	0.1147
Replication, recombination and repair	0.02	0.019	0.025	0.1656
Nucleotide transport and metabolism	0.011	0.012	0.011	0.6726
Nuclear structure	0.002	0.001	0.001	0.685
Coenzyme transport and metabolism	0.006	0.006	0.004	0.8334
Cell wall/membrane/envelope biogenesis	0.003	0.003	0.001	0.8736
Energy production and conversion	0.029	0.031	0.021	0.9503
Inorganic ion transport and metabolism	0.034	0.04	0.026	0.9782
Lipid transport and metabolism	0.031	0.031	0.016	0.9958
Amino acid transport and metabolism	0.021	0.02	0.008	0.9977
Translation, ribosomal structure and biogenesis	0.033	0.029	0.013	0.9978
Cytoskeleton	0.053	0.057	0.033	0.999
RNA processing and modification	0.039	0.036	0.016	0.9997
Carbohydrate transport and metabolism	0.028	0.028	0.003	1
Cell motility	0.001	0.001	0	1
Posttranslational modification, protein turnover, chaperones	0.096	0.092	0.036	1
General function prediction only	0	0	0	1
Function unknown	0	0	0	1
Intracellular trafficking, secretion, and vesicular transport	0.058	0.058	0.017	1

## Sheet: Textmining by GO categories
Category	all proteins	textmined proteins	miRNA partners	p-values miRNA partners vs textmined
transcription regulator activity	0.04159	0.04517	0.09761	2.2e-16
sequence-specific DNA binding transcription factor	0.008	0.00869	0.0265	6.985e-09
molecular transducer activity	0.09079	0.08327	0.10924	0.0003728
electron carrier activity	9e-05	0.0001	0.00065	0.1963
structural molecule activity	0.01684	0.01763	0.01681	0.6229
channel regulator activity	0.00202	0.0022	0.00194	0.6648
enzyme regulator activity	0.03495	0.03497	0.03297	0.6812
antioxidant activity	0.00176	0.0019	0.00129	0.7934
transporter activity	0.04656	0.04889	0.03361	0.9981
binding	0.49763	0.49448	0.45572	0.9985
catalytic activity	0.25908	0.26192	0.22366	0.9996
metallochaperone activity	0.00018	0.0002	0	1
translation regulator activity	0.00053	0.00059	0	1

## Sheet: TarBase scoring system
score	experiment
0.95	in vitro 2'-O-me inhibition of miRNA and in vitro reporter gene assay (Luciferase)
0.95	miRNA Antagonists, qRT-PCR, Western, Luciferase assay and mutant MRE
0.95	In silico prediction, differential miRNA expression and Luciferase assay
0.95	qRT-PCR, In silico prediction, microarray, Luciferase assay and mutant MRE
0.95	qRT-PCR, mRNA-RISC coimmunoprecipitation and Luciferase assay with seed deletion
0.95	in vivo overexpression of miRNA, in vivo 2'-O-me inhibition of miRNA and in vivo reporter gene assay (Luciferase)
0.95	microarray, In silico prediction, seed mutation and luciferase assay
0.9	in vitro 2'-O-me inhibition of miRNA
0.8	miRNA depletion and polyribosome profile assay
0.8	Western blot, miRNA overexpression, miRNA inhibition
0.75	in vitro overexpression of miRNA and in vitro reporter gene assay (Luciferase)
0.7	In silico prediction and Luciferase assay
0.7	in vitro reporter gene assay (Luciferase)
0.7	qRT-PCR, in silico prediction, Western blot
0.7	qRT-PCR, In silico prediction and reporter assay
0.7	microarray, In silico prediction and pMIR-REPORT
0.7	microarray assay and miRNA overexpression
0.7	ectopic expression, in silico predictions and reporter assay
0.7	SNPs and reporter assay
0.7	microarray assay and in vitro reporter gene assay (Luciferase)
0.5	immunoblot
0.5	RT-PCR assay
0.3	in vivo overexpression of miRNA
0.3	5'-RACE
0.3	overexpression of let-7b with pSILAC
0.3	miRNA transfection
0.3	knockdown of let-7b with pSILAC

## Sheet: TarBase data scored
miRNA	Gene ID	score	PubMed IDs
Edited-miR-376a-5p	ENSG00000120451	0.7	17322061
Edited-miR-376a-5p	ENSG00000163795	0.7	17322061
Edited-miR-376a-5p	ENSG00000147224	0.7	17322061
HSV1-miR-LAT	ENSG00000166949	0.7	16738545
HSV1-miR-LAT	ENSG00000105329	0.7	16738545
let-7	ENSG00000133703	0.95	15766527
let-7	ENSG00000009307	0.95	15766527
let-7	ENSG00000149948	0.7	17437991
let-7a	ENSG00000186575	0.75	17220301
let-7a	ENSG00000206557	0.9	17890240
let-7b	ENSG00000184009	0.7	15131085
let-7b	ENSG00000153574	0.7	15131085
let-7b	ENSG00000131914	0.7	15131085
let-7b	ENSG00000105887	0.75	15806104
let-7b	ENSG00000110092	0.7	18379589
let-7b	ENSG00000133101	0.7	18379589
let-7c	ENSG00000206557	0.9	17890240
let-7e	ENSG00000072501	0.7	15131085
let-7e	ENSG00000104131	0.7	15131085
let-7g	ENSG00000149948	0.7	18413726
let-7g	ENSG00000159217	0.9	18413726
miR-1	ENSG00000104611	0.5	15685193
miR-1	ENSG00000108654	0.5	15685193 18668040
miR-1	ENSG00000163281	0.5	15685193
miR-1	ENSG00000101158	0.5	15685193 18668040
miR-1	ENSG00000135213	0.5	15685193 18668040
miR-1	ENSG00000100099	0.5	15685193
miR-1	ENSG00000143418	0.5	15685193
miR-1	ENSG00000160710	0.5	15685193 18668040
miR-1	ENSG00000109572	0.5	15685193
miR-1	ENSG00000171310	0.5	15685193
miR-1	ENSG00000169180	0.5	15685193
miR-1	ENSG00000144134	0.5	15685193
miR-1	ENSG00000112727	0.5	15685193 15685193
miR-1	ENSG00000143924	0.5	15685193
miR-1	ENSG00000042088	0.5	15685193
miR-1	ENSG00000206075	0.5	15685193
miR-1	ENSG00000154065	0.5	15685193
miR-1	ENSG00000083844	0.5	15685193
miR-1	ENSG00000171208	0.5	15685193
miR-1	ENSG00000147669	0.5	15685193
miR-1	ENSG00000065154	0.5	15685193 18668040
miR-1	ENSG00000163818	0.5	15685193
miR-1	ENSG00000169299	0.5	15685193
miR-1	ENSG00000134287	0.5	15685193
miR-1	ENSG00000151239	0.5	15685193
miR-1	ENSG00000163520	0.5	15685193
miR-1	ENSG00000167601	0.5	15685193 18668040
miR-1	ENSG00000095203	0.5	15685193
miR-1	ENSG00000104880	0.5	15685193
miR-1	ENSG00000108960	0.5	15685193
miR-1	ENSG00000173171	0.5	15685193 18668040
miR-1	ENSG00000198825	0.5	15685193
miR-1	ENSG00000187164	0.5	15685193
miR-1	ENSG00000006025	0.5	15685193
miR-1	ENSG00000079974	0.5	15685193
miR-1	ENSG00000131979	0.5	15685193
miR-1	ENSG00000134758	0.5	15685193
miR-1	ENSG00000168374	0.5	15685193 18668040
miR-1	ENSG00000198805	0.5	15685193 18668040 18668040 18668040 18668040 18668040
miR-1	ENSG00000174032	0.5	15685193
miR-1	ENSG00000132475	0.5	15685193
miR-1	ENSG00000115762	0.5	15685193
miR-1	ENSG00000001629	0.5	15685193
miR-1	ENSG00000100234	0.5	15685193
miR-1	ENSG00000058091	0.5	15685193
miR-1	ENSG00000002834	0.5	15685193
miR-1	ENSG00000054116	0.5	15685193
miR-1	ENSG00000131873	0.5	15685193
miR-1	ENSG00000109654	0.5	15685193
miR-1	ENSG00000107560	0.5	15685193
miR-1	ENSG00000068796	0.5	15685193
miR-1	ENSG00000123933	0.5	15685193
miR-1	ENSG00000155893	0.5	15685193
miR-1	ENSG00000111962	0.5	15685193
miR-1	ENSG00000148943	0.5	15685193
miR-1	ENSG00000143157	0.5	15685193
miR-1	ENSG00000152061	0.5	15685193
miR-1	ENSG00000124145	0.5	15685193
miR-1	ENSG00000150593	0.5	15685193
miR-1	ENSG00000095139	0.5	15685193 18668040
miR-1	ENSG00000111786	0.5	15685193 18668040
miR-1	ENSG00000068745	0.5	15685193
miR-1	ENSG00000165449	0.5	15685193
miR-1	ENSG00000166619	0.5	15685193
miR-1	ENSG00000131236	0.5	15685193 18668040
miR-1	ENSG00000109606	0.5	15685193 18668040
miR-1	ENSG00000167460	0.5	15685193 18668040
miR-1	ENSG00000112727	0.5	15685193 15685193
miR-1	ENSG00000158710	0.5	15685193 18668040
miR-1	ENSG00000205542	0.7	15951802 15951802
miR-1	ENSG00000205542	0.3	15951802 15951802
miR-1	ENSG00000017427	0.3	15951802
miR-1	ENSG00000164107	0.75	15951802
miR-1	ENSG00000068024	0.7	16380711
miR-1	ENSG00000152661	0.7	17062625 17401374
miR-1	ENSG00000152661	0.8	17062625 17401374
miR-1	ENSG00000123700	0.8	17401374
miR-1	ENSG00000053918	0.7	17443681
miR-1	ENSG00000138622	0.2	18458081
miR-1	ENSG00000099822	0.2	18458081
miR-101	ENSG00000106462	0.7	14697198
miR-101	ENSG00000134323	0.7	14697198
miR-103	ENSG00000167588	0.7	15131085
miR-103-1	ENSG00000072803	0.7	15131085
miR-106a	ENSG00000139687	0.7	16461460
miR-106a	ENSG00000054267	0.2	17575136
miR-106a	ENSG00000007944	0.2	17575136
miR-106a	ENSG00000110422	0.2	17575136
miR-106a	ENSG00000124762	0.95	18212054
miR-106b	ENSG00000124762	0.75	18212054
miR-107	ENSG00000162599	0.2	17260024
miR-107	ENSG00000186318	0.95	18234899
miR-10a	ENSG00000105991	0.75	16549775
miR-10b	ENSG00000128710	0.95	17898713
miR-122	ENSG00000165125	0.7	17179747
miR-122a	ENSG00000113328	0.7	17616664
miR-124	ENSG00000076928	0.5	15685193
miR-124	ENSG00000024526	0.5	15685193
miR-124	ENSG00000198721	0.5	15685193
miR-124	ENSG00000128567	0.5	15685193
miR-124	ENSG00000119139	0.5	15685193
miR-124	ENSG00000164144	0.5	15685193
miR-124	ENSG00000106397	0.5	15685193
miR-124	ENSG00000051620	0.5	15685193
miR-124	ENSG00000163785	0.5	15685193
miR-124	ENSG00000146072	0.5	15685193
miR-124	ENSG00000119638	0.5	15685193
miR-124	ENSG00000174032	0.5	15685193
miR-124	ENSG00000162695	0.5	15685193
miR-124	ENSG00000169188	0.5	15685193
miR-124	ENSG00000105186	0.5	15685193
miR-124	ENSG00000186625	0.5	15685193
miR-124	ENSG00000153250	0.5	15685193
miR-124	ENSG00000103200	0.5	15685193
miR-124	ENSG00000198561	0.5	15685193
miR-124	ENSG00000100815	0.5	15685193
miR-124	ENSG00000081377	0.5	15685193
miR-124	ENSG00000137269	0.5	15685193
miR-124	ENSG00000129354	0.5	15685193
miR-124	ENSG00000118523	0.5	15685193
miR-124	ENSG00000154640	0.5	15685193
miR-124	ENSG00000112062	0.5	15685193 15806104
miR-124	ENSG00000138617	0.5	15685193
miR-124	ENSG00000059588	0.5	15685193
miR-124	ENSG00000102034	0.5	15685193
miR-124	ENSG00000116670	0.5	15685193
miR-124	ENSG00000164040	0.5	15685193
miR-124	ENSG00000113658	0.5	15685193
miR-124	ENSG00000107104	0.5	15685193
miR-124	ENSG00000090686	0.5	15685193
miR-124	ENSG00000157107	0.5	15685193
miR-124	ENSG00000119899	0.5	15685193
miR-124	ENSG00000019549	0.5	15685193
miR-124	ENSG00000085063	0.5	15685193
miR-124	ENSG00000086062	0.5	15685193
miR-124	ENSG00000113368	0.5	15685193
miR-124	ENSG00000119403	0.5	15685193
miR-124	ENSG00000138061	0.5	15685193
miR-124	ENSG00000138434	0.5	15685193
miR-124	ENSG00000169598	0.5	15685193
miR-124	ENSG00000136653	0.5	15685193
miR-124	ENSG00000139505	0.5	15685193
miR-124	ENSG00000173039	0.5	15685193
miR-124	ENSG00000187079	0.5	15685193
miR-124	ENSG00000106546	0.5	15685193 15806104
miR-124	ENSG00000113812	0.5	15685193
miR-124	ENSG00000144579	0.5	15685193
miR-124	ENSG00000198682	0.5	15685193
miR-124	ENSG00000100345	0.5	15685193
miR-124	ENSG00000158769	0.5	15685193
miR-124	ENSG00000109854	0.5	15685193
miR-124	ENSG00000124570	0.5	15685193
miR-124	ENSG00000079739	0.5	15685193
miR-124	ENSG00000079805	0.5	15685193
miR-124	ENSG00000004455	0.5	15685193
miR-124	ENSG00000111450	0.5	15685193
miR-124	ENSG00000138796	0.5	15685193
miR-124	ENSG00000141198	0.5	15685193
miR-124	ENSG00000130429	0.5	15685193
miR-124	ENSG00000112893	0.5	15685193
miR-124	ENSG00000105810	0.5	15685193
miR-124	ENSG00000127947	0.5	15685193
miR-124	ENSG00000068724	0.5	15685193
miR-124	ENSG00000004975	0.5	15685193
miR-124	ENSG00000119408	0.5	15685193
miR-124	ENSG00000143418	0.5	15685193
miR-124	ENSG00000105974	0.5	15685193
miR-124	ENSG00000182158	0.5	15685193
miR-124	ENSG00000129187	0.5	15685193
miR-124	ENSG00000185591	0.5	15685193
miR-124	ENSG00000116133	0.5	15685193
miR-124	ENSG00000091039	0.5	15685193
miR-124	ENSG00000011198	0.5	15685193
miR-124	ENSG00000051825	0.5	15685193
miR-124	ENSG00000034063	0.5	15685193
miR-124	ENSG00000143149	0.5	15685193
miR-124	ENSG00000066322	0.5	15685193
miR-124	ENSG00000136770	0.5	15685193
miR-124	ENSG00000104915	0.5	15685193
miR-124	ENSG00000172819	0.5	15685193
miR-124	ENSG00000175215	0.5	15685193
miR-124	ENSG00000132846	0.5	15685193
miR-124	ENSG00000131873	0.5	15685193
miR-124	ENSG00000141905	0.5	15685193
miR-124	ENSG00000189067	0.5	15685193
miR-124	ENSG00000186807	0.5	15685193
miR-124	ENSG00000104164	0.5	15685193
miR-124	ENSG00000059769	0.5	15685193
miR-124	ENSG00000137699	0.5	15685193
miR-124	ENSG00000011304	0.5	15685193
miR-124	ENSG00000108639	0.5	15685193
miR-124	ENSG00000183255	0.5	15685193
miR-124	ENSG00000085719	0.5	15685193
miR-124	ENSG00000165874	0.5	15685193
miR-124	ENSG00000150093	0.5	15685193
miR-124	ENSG00000135446	0.5	15685193
miR-124	ENSG00000186792	0.5	15685193
miR-124	ENSG00000140575	0.5	15685193
miR-124	ENSG00000197375	0.5	15685193
miR-124	ENSG00000113356	0.5	15685193
miR-124	ENSG00000148180	0.5	15685193
miR-124	ENSG00000112319	0.5	15685193
miR-124	ENSG00000102007	0.5	15685193
miR-124	ENSG00000063438	0.5	15685193
miR-124	ENSG00000138029	0.5	15685193
miR-124	ENSG00000142327	0.5	15685193
miR-124	ENSG00000148175	0.5	15685193
miR-124	ENSG00000065135	0.5	15685193
miR-124	ENSG00000169105	0.5	15685193
miR-124	ENSG00000139370	0.5	15685193
miR-124	ENSG00000144354	0.5	15685193
miR-124	ENSG00000106546	0.5	15685193 15806104
miR-124	ENSG00000105887	0.75	15806104
miR-124	ENSG00000112062	0.5	15685193 15806104
miR-124	ENSG00000006831	0.7	15806104
miR-124	ENSG00000049245	0.5	15806104 16549876
miR-124	ENSG00000012660	0.5	16549876
miR-124	ENSG00000155380	0.5	16549876
miR-124	ENSG00000148248	0.5	16549876
miR-124	ENSG00000120742	0.5	16549876
miR-124	ENSG00000185340	0.5	16549876
miR-124	ENSG00000172340	0.5	16549876
miR-124	ENSG00000167315	0.5	16549876
miR-124	ENSG00000135535	0.5	16549876
miR-124	ENSG00000135862	0.5	16549876
miR-124	ENSG00000102158	0.5	16549876
miR-124	ENSG00000113732	0.5	16549876
miR-124	ENSG00000049245	0.5	15806104 16549876
miR-124	ENSG00000162437	0.5	16549876
miR-124	ENSG00000198765	0.75	17403776
miR-124	ENSG00000121039	0.7	17724173
miR-124a	ENSG00000144579	0.95	18042700
miR-124a	ENSG00000049245	0.95	18042700
miR-124a	ENSG00000186318	0.7	18434550
miR-125a	ENSG00000131914	0.7	16227573
miR-125a	ENSG00000065361	0.7	17110380
miR-125a	ENSG00000141736	0.7	17110380
miR-125b	ENSG00000131914	0.7	16227573
miR-126	ENSG00000158715	0.95	18193184
miR-126	ENSG00000162692	0.9	18227515
miR-126*	ENSG00000158715	0.95	18193184
miR-127	ENSG00000185469	0.5	15854907
miR-127	ENSG00000113916	0.7	16766263
miR-128	ENSG00000198765	0.7	17403776
miR-129	ENSG00000171735	0.7	18189265
miR-129	ENSG00000126070	0.7	18189265
miR-130	ENSG00000184371	0.7	14697198
miR-130	ENSG00000204103	0.75	16549775
miR-130a	ENSG00000006128	0.95	17855557
miR-130a	ENSG00000106511	0.95	17957028
miR-130a	ENSG00000106004	0.7	17957028
miR-132	ENSG00000096088	0.95	16260724
miR-133	ENSG00000112658	0.7	16380711
miR-133	ENSG00000117569	0.95	17210790
miR-133	ENSG00000157554	0.7	17344217
miR-133	ENSG00000180509	0.7	17443681
miR-133	ENSG00000099822	0.2	18458081
miR-133	ENSG00000138622	0.2	18458081
miR-133a	ENSG00000067225	0.3	18464261
miR-133b	ENSG00000067225	0.3	18464261
miR-136	ENSG00000185469	0.3	15854907
miR-138	ENSG00000158715	0.95	18193184
miR-138	ENSG00000164362	0.95	18201269
miR-140	ENSG00000068024	0.7	16828749
miR-141	ENSG00000104375	0.7	15131085
miR-141	ENSG00000102554	0.7	15131085
miR-141	ENSG00000134852	0.7	15131085
miR-143	ENSG00000188130	0.95	15504739
miR-143	ENSG00000166484	0.3	17892514
miR-145	ENSG00000138594	0.7	15131085
miR-145	ENSG00000169047	0.95	17827156
miR-148	ENSG00000088305	0.2	18367714 18367714
miR-148	ENSG00000088305	0.2	18367714 18367714
miR-15	ENSG00000135164	0.7	15131085
miR-15	ENSG00000171791	0.7	16166262
miR-150	ENSG00000118513	0.7	17923094
miR-155	ENSG00000144891	0.7	16675453 17588946 17668390 17668390
miR-155	ENSG00000144891	0.95	16675453 17588946 17668390 17668390
miR-155	ENSG00000144891	0.7	16675453 17588946 17668390 17668390
miR-155	ENSG00000144891	0.7	16675453 17588946 17668390 17668390
miR-155	ENSG00000077684	0.7	17881434
miR-155	ENSG00000182195	0.7	17881434
miR-155	ENSG00000015479	0.7	17881434
miR-155	ENSG00000156273	0.7	17881434
miR-155	ENSG00000136404	0.7	17881434
miR-155	ENSG00000164938	0.7	17911264
miR-15a	ENSG00000186318	0.7	18434550
miR-15b	ENSG00000171791	0.95	18449891
miR-16	ENSG00000112715	0.7	15131085
miR-16	ENSG00000159713	0.7	15131085
miR-16	ENSG00000082258	0.7	15131085
miR-16	ENSG00000171791	0.7	16166262 18449891
miR-16	ENSG00000171791	0.95	16166262 18449891
miR-17-5p	ENSG00000101412	0.9	15944709
miR-17-5p	ENSG00000124151	0.95	16940181
miR-17-5p	ENSG00000124762	0.95	18212054
miR-181	ENSG00000100721	0.7	17178851
miR-181b	ENSG00000163032	0.95	18184693
miR-181b	ENSG00000120251	0.95	18184693
miR-189	ENSG00000178235	0.7	16224024
miR-192	ENSG00000092208	0.7	17360662
miR-196	ENSG00000175879	0.7	15105502
miR-196	ENSG00000122592	0.7	15105502
miR-196	ENSG00000120068	0.7	15105502
miR-196	ENSG00000037965	0.7	15105502
miR-199a*	ENSG00000105976	0.95	18456660
miR-199b	ENSG00000058085	0.7	15131085
miR-19a	ENSG00000169057	0.7	14697198
miR-19a	ENSG00000171862	0.7	14697198
miR-19a	ENSG00000106004	0.7	14697198
miR-19b	ENSG00000186318	0.7	18434550
miR-19b-2	ENSG00000110422	0.2	17575136
miR-19b-2	ENSG00000054267	0.2	17575136
miR-19b-2	ENSG00000007944	0.2	17575136
miR-1b	ENSG00000176697	0.7	14697198
miR-1b	ENSG00000160211	0.7	14697198
miR-20	ENSG00000101412	0.9	15944709
miR-200a	ENSG00000092208	0.7	18381893
miR-200a	ENSG00000148516	0.95	18381893 18411277
miR-200a	ENSG00000148516	0.7	18381893 18411277
miR-200b	ENSG00000148516	0.95	18411277
miR-200c	ENSG00000148516	0.95	18381893
miR-200c	ENSG00000092208	0.95	18381893
miR-206	ENSG00000163430	0.7	17030984
miR-206	ENSG00000152818	0.7	17030984
miR-206	ENSG00000152661	0.7	17062625
miR-206	ENSG00000091831	0.95	17312270
miR-206	ENSG00000006128	0.95	17855557
miR-20a	ENSG00000163513	0.7	16461460
miR-20b	ENSG00000054267	0.2	17575136
miR-20b	ENSG00000007944	0.2	17575136
miR-20b	ENSG00000110422	0.2	17575136
miR-20b	ENSG00000124762	0.7	18212054
miR-21	ENSG00000171862	0.9	16762633 17681183
miR-21	ENSG00000140416	0.95	17363372 17363372
miR-21	ENSG00000140416	0.95	17363372 17363372
miR-21	ENSG00000171862	0.95	16762633 17681183
miR-21	ENSG00000150593	0.95	17968323 17991735 18270520 18372920
miR-21	ENSG00000150593	0.7	17968323 17991735 18270520 18372920
miR-21	ENSG00000150593	0.95	17968323 17991735 18270520 18372920
miR-21	ENSG00000206075	0.7	18270520
miR-21	ENSG00000150593	0.7	17968323 17991735 18270520 18372920
miR-210	ENSG00000143590	0.95	18417479
miR-214	ENSG00000171862	0.95	18199536
miR-221	ENSG00000157404	0.95	16330772
miR-221	ENSG00000111276	0.95	17569667 17721077 17914108 18413744
miR-221	ENSG00000111276	0.7	17569667 17721077 17914108 18413744
miR-221	ENSG00000111276	0.95	17569667 17721077 17914108 18413744
miR-221	ENSG00000129757	0.7	18413744
miR-221	ENSG00000111276	0.7	17569667 17721077 17914108 18413744
miR-222	ENSG00000157404	0.95	16330772
miR-222	ENSG00000111276	0.95	17569667 17721077 17914108 18413744
miR-222	ENSG00000111276	0.7	17569667 17721077 17914108 18413744
miR-222	ENSG00000111276	0.95	17569667 17721077 17914108 18413744
miR-222	ENSG00000129757	0.7	18413744
miR-222	ENSG00000111276	0.7	17569667 17721077 17914108 18413744
miR-223	ENSG00000162599	0.7	16325577
miR-224	ENSG00000166181	0.95	18319255
miR-23	ENSG00000151615	0.7	14697198
miR-23	ENSG00000114315	0.7	15066185 15066185 15066185 15066185
miR-23	ENSG00000114315	0.7	15066185 15066185 15066185 15066185
miR-23	ENSG00000114315	0.7	15066185 15066185 15066185 15066185
miR-23	ENSG00000114315	0.7	15066185 15066185 15066185 15066185
miR-23a	ENSG00000107562	0.7	14697198
miR-23a	ENSG00000137343	0.7	15131085
miR-23b	ENSG00000148400	0.7	17150773
miR-24	ENSG00000110917	0.7	15131085
miR-24	ENSG00000112062	0.7	15131085
miR-24	ENSG00000148400	0.7	17150773
miR-24	ENSG00000188985	0.7	17686970
miR-24	ENSG00000135503	0.7	17906079
miR-24	ENSG00000147889	0.95	18365017
miR-26	ENSG00000170365	0.7	14697198
miR-26a	ENSG00000181690	0.7	16461460
miR-26a	ENSG00000170365	0.7	18197755
miR-26a	ENSG00000106462	0.95	18281287
miR-27a	ENSG00000196132	0.7	18006846
miR-27a	ENSG00000205189	0.95	18006846
miR-27b	ENSG00000138061	0.9	16982751
miR-27b	ENSG00000148400	0.7	17150773
miR-29	ENSG00000100721	0.7	17178851
miR-29	ENSG00000106348	0.7	17724173
miR-29a	ENSG00000088305	0.7	17890317
miR-29a	ENSG00000119772	0.95	17890317
miR-29a	ENSG00000186318	0.95	18434550
miR-29b	ENSG00000143384	0.95	17404574
miR-29b	ENSG00000088305	0.95	17890317
miR-29b	ENSG00000119772	0.7	17890317
miR-29b-1	ENSG00000186318	0.95	18434550
miR-29c	ENSG00000088305	0.7	17890317
miR-29c	ENSG00000119772	0.7	17890317
miR-29c	ENSG00000134871	0.95	18390668
miR-29c	ENSG00000187498	0.95	18390668
miR-29c	ENSG00000135862	0.95	18390668
miR-29c	ENSG00000188529	0.95	18390668 18390668
miR-29c	ENSG00000113140	0.95	18390668
miR-29c	ENSG00000164692	0.95	18390668
miR-29c	ENSG00000204291	0.95	18390668
miR-29c	ENSG00000108821	0.95	18390668
miR-29c	ENSG00000139372	0.95	18390668
miR-29c	ENSG00000168542	0.95	18390668
miR-29c	ENSG00000188529	0.95	18390668 18390668
miR-302a	ENSG00000006128	0.95	17855557
miR-30a-3p	ENSG00000167552	0.8	16239240
miR-30a-3p	ENSG00000142871	0.8	16239240
miR-30a-3p	ENSG00000137801	0.8	16239240
miR-30a-3p	ENSG00000135048	0.8	16239240
miR-30a-3p	ENSG00000103064	0.8	16239240
miR-30a-3p	ENSG00000164091	0.8	16239240
miR-30a-3p	ENSG00000105810	0.8	16239240
miR-30a-3p	ENSG00000028203	0.8	16239240
miR-34	ENSG00000148400	0.7	14697198
miR-34	ENSG00000179036	0.7	14697198
miR-34	ENSG00000198719	0.7	14697198
miR-34a	ENSG00000112242	0.7	17297439
miR-34a	ENSG00000105810	0.95	18406353
miR-34a	ENSG00000110092	0.95	18406353
miR-370	ENSG00000107968	0.2	17621267
miR-372	ENSG00000150457	0.75	16564011 16564011
miR-372	ENSG00000150457	0.7	16564011 16564011
miR-372	ENSG00000124762	0.95	18212054
miR-373	ENSG00000051108	0.5	15685193
miR-373	ENSG00000168615	0.5	15685193
miR-373	ENSG00000137807	0.5	15685193
miR-373	ENSG00000163947	0.5	15685193
miR-373	ENSG00000139496	0.5	15685193
miR-373	ENSG00000152484	0.5	15685193
miR-373	ENSG00000117226	0.5	15685193
miR-373	ENSG00000146963	0.5	15685193
miR-373	ENSG00000167380	0.5	15685193
miR-373	ENSG00000165533	0.5	15685193
miR-373	ENSG00000198901	0.5	15685193
miR-373	ENSG00000146729	0.5	15685193
miR-373	ENSG00000206341	0.5	15685193
miR-373	ENSG00000125629	0.5	15685193
miR-373	ENSG00000095383	0.5	15685193
miR-373	ENSG00000165156	0.5	15685193
miR-373	ENSG00000112149	0.5	15685193
miR-373	ENSG00000185697	0.5	15685193
miR-373	ENSG00000117153	0.5	15685193
miR-373	ENSG00000101109	0.5	15685193
miR-373	ENSG00000153574	0.5	15685193
miR-373	ENSG00000114383	0.5	15685193
miR-373	ENSG00000125648	0.5	15685193
miR-373	ENSG00000096092	0.5	15685193
miR-373	ENSG00000121957	0.5	15685193
miR-373	ENSG00000134686	0.5	15685193
miR-373	ENSG00000173214	0.5	15685193
miR-373	ENSG00000113368	0.5	15685193
miR-373	ENSG00000133606	0.5	15685193
miR-373	ENSG00000163162	0.5	15685193
miR-373	ENSG00000185275	0.5	15685193
miR-373	ENSG00000173039	0.5	15685193
miR-373	ENSG00000100503	0.5	15685193
miR-373	ENSG00000135604	0.5	15685193
miR-373	ENSG00000165410	0.5	15685193
miR-373	ENSG00000198604	0.5	15685193
miR-373	ENSG00000165097	0.5	15685193
miR-373	ENSG00000139433	0.5	15685193
miR-373	ENSG00000187522	0.5	15685193
miR-373	ENSG00000090447	0.5	15685193
miR-373	ENSG00000163820	0.5	15685193
miR-373	ENSG00000109079	0.5	15685193
miR-373	ENSG00000150457	0.75	16564011
miR-375	ENSG00000105887	0.9	15538371
miR-375	ENSG00000106546	0.5	15806104
miR-375	ENSG00000108561	0.7	15806104
miR-375	ENSG00000173404	0.5	15806104
miR-375	ENSG00000006831	0.7	15806104
miR-375	ENSG00000096968	0.7	15806104
miR-375	ENSG00000119950	0.5	15806104
miR-375	ENSG00000162607	0.7	15806104
miR-376a-5p	ENSG00000112742	0.75	17322061
miR-376a-5p	ENSG00000155380	0.7	17322061
miR-376a-5p	ENSG00000116754	0.7	17322061
miR-378	ENSG00000114383	0.7	18077375
miR-378	ENSG00000107882	0.7	18077375
miR-429	ENSG00000148516	0.7	18411277
miR-431	ENSG00000185469	0.3	15854907
miR-433	ENSG00000078579	0.2	18252210
miR-433-3p	ENSG00000185469	0.3	15854907
miR-433-5p	ENSG00000185469	0.3	15854907
miR-434-3p	ENSG00000185469	0.3	15854907
miR-434-5p	ENSG00000185469	0.3	15854907
miR-520h	ENSG00000137834	0.7	18189265
miR-520h	ENSG00000118777	0.7	18189265
MiR-9	ENSG00000186318	0.7	18434550
miR-92-2	ENSG00000054267	0.2	17575136
miR-92-2	ENSG00000110422	0.2	17575136
miR-92-2	ENSG00000007944	0.2	17575136
miR-98	ENSG00000149948	0.7	17222355
let-7b	ENSG00000108825	0.3	18668040
let-7b	ENSG00000105127	0.3	18668040
let-7b	ENSG00000153107	0.3	18668040
let-7b	ENSG00000160072	0.3	18668040
let-7b	ENSG00000033627	0.3	18668040
let-7b	ENSG00000128524	0.3	18668040
let-7b	ENSG00000178999	0.3	18668040
let-7b	ENSG00000206318	0.3	18668040
let-7b	ENSG00000136436	0.3	18668040
let-7b	ENSG00000042493	0.3	18668040 18668040
let-7b	ENSG00000153048	0.3	18668040
let-7b	ENSG00000103502	0.3	18668040
let-7b	ENSG00000145996	0.3	18668040
let-7b	ENSG00000130724	0.3	18668040
let-7b	ENSG00000110442	0.3	18668040
let-7b	ENSG00000141551	0.3	18668040
let-7b	ENSG00000163214	0.3	18668040
let-7b	ENSG00000147459	0.3	18668040
let-7b	ENSG00000096696	0.3	18668040 18668040
let-7b	ENSG00000081721	0.3	18668040
let-7b	ENSG00000158716	0.3	18668040
let-7b	ENSG00000134824	0.3	18668040
let-7b	ENSG00000145569	0.3	18668040
let-7b	ENSG00000166797	0.3	18668040
let-7b	ENSG00000102531	0.3	18668040
let-7b	ENSG00000142252	0.3	18668040
let-7b	ENSG00000205336	0.3	18668040
let-7b	ENSG00000164284	0.3	18668040
let-7b	ENSG00000130299	0.3	18668040
let-7b	ENSG00000104812	0.3	18668040
let-7b	ENSG00000096696	0.3	18668040 18668040
let-7b	ENSG00000137309	0.3	18668040
let-7b	ENSG00000152778	0.3	18668040
let-7b	ENSG00000006652	0.3	18668040
let-7b	ENSG00000180210	0.3	18668040 18668040
let-7b	ENSG00000159217	0.3	18668040
let-7b	ENSG00000180210	0.3	18668040 18668040
let-7b	ENSG00000196497	0.3	18668040
let-7b	ENSG00000132275	0.3	18668040
let-7b	ENSG00000152428	0.3	18668040
let-7b	ENSG00000130382	0.3	18668040
let-7b	ENSG00000129282	0.3	18668040
let-7b	ENSG00000062582	0.3	18668040
let-7b	ENSG00000090263	0.3	18668040
let-7b	ENSG00000124275	0.3	18668040
let-7b	ENSG00000042493	0.3	18668040 18668040
let-7b	ENSG00000069869	0.3	18668040
let-7b	ENSG00000167693	0.3	18668040
let-7b	ENSG00000147955	0.3	18668040
let-7b	ENSG00000101856	0.3	18668040
let-7b	ENSG00000106628	0.3	18668040
let-7b	ENSG00000102978	0.3	18668040
let-7b	ENSG00000135213	0.3	18668040
let-7b	ENSG00000115685	0.3	18668040
let-7b	ENSG00000198056	0.3	18668040
let-7b	ENSG00000073756	0.3	18668040
let-7b	ENSG00000130508	0.3	18668040
let-7b	ENSG00000122965	0.3	18668040
let-7b	ENSG00000121039	0.3	18668040
let-7b	ENSG00000143878	0.3	18668040
let-7b	ENSG00000177105	0.3	18668040
let-7b	ENSG00000152464	0.3	18668040
let-7b	ENSG00000142186	0.3	18668040
let-7b	ENSG00000115902	0.3	18668040
let-7b	ENSG00000004864	0.3	18668040
let-7b	ENSG00000100075	0.3	18668040
let-7b	ENSG00000085491	0.3	18668040
let-7b	ENSG00000164933	0.3	18668040
let-7b	ENSG00000092531	0.3	18668040
let-7b	ENSG00000129128	0.3	18668040
let-7b	ENSG00000176422	0.3	18668040
let-7b	ENSG00000187325	0.3	18668040
let-7b	ENSG00000137801	0.3	18668040
let-7b	ENSG00000135048	0.3	18668040
let-7b	ENSG00000104907	0.3	18668040
let-7b	ENSG00000162222	0.3	18668040
let-7b	ENSG00000176890	0.3	18668040
let-7b	ENSG00000174607	0.3	18668040
let-7b	ENSG00000034063	0.3	18668040
let-7b	ENSG00000166887	0.3	18668040
LNA_let-7b	ENSG00000105127	0.3	18668040
LNA_let-7b	ENSG00000160072	0.3	18668040
LNA_let-7b	ENSG00000121058	0.3	18668040
LNA_let-7b	ENSG00000163214	0.3	18668040
LNA_let-7b	ENSG00000166797	0.3	18668040
LNA_let-7b	ENSG00000178950	0.3	18668040
LNA_let-7b	ENSG00000205336	0.3	18668040
LNA_let-7b	ENSG00000006652	0.3	18668040
LNA_let-7b	ENSG00000180210	0.3	18668040 18668040
LNA_let-7b	ENSG00000159217	0.3	18668040
LNA_let-7b	ENSG00000180210	0.3	18668040 18668040
LNA_let-7b	ENSG00000122965	0.3	18668040
LNA_let-7b	ENSG00000121039	0.3	18668040
LNA_let-7b	ENSG00000152464	0.3	18668040
LNA_let-7b	ENSG00000142186	0.3	18668040
LNA_let-7b	ENSG00000085491	0.3	18668040
LNA_let-7b	ENSG00000164933	0.3	18668040
LNA_let-7b	ENSG00000111371	0.3	18668040
LNA_let-7b	ENSG00000176422	0.3	18668040
LNA_let-7b	ENSG00000008282	0.3	18668040
LNA_let-7b	ENSG00000137801	0.3	18668040
LNA_let-7b	ENSG00000135048	0.3	18668040
LNA_let-7b	ENSG00000198467	0.3	18668040
miR-155	ENSG00000139211	0.3	18668040
miR-155	ENSG00000185722	0.3	18668040
miR-155	ENSG00000164144	0.3	18668040
miR-155	ENSG00000132254	0.3	18668040
miR-155	ENSG00000189079	0.3	18668040
miR-155	ENSG00000175414	0.3	18668040
miR-155	ENSG00000165997	0.3	18668040
miR-155	ENSG00000144848	0.3	18668040
miR-155	ENSG00000155097	0.3	18668040
miR-155	ENSG00000105829	0.3	18668040
miR-155	ENSG00000096070	0.3	18668040
miR-155	ENSG00000067955	0.3	18668040
miR-155	ENSG00000108465	0.3	18668040
miR-155	ENSG00000172216	0.3	18668040
miR-155	ENSG00000167670	0.3	18668040
miR-155	ENSG00000163347	0.3	18668040
miR-155	ENSG00000168036	0.3	18668040
miR-155	ENSG00000158290	0.3	18668040
miR-155	ENSG00000001630	0.3	18668040
miR-155	ENSG00000108406	0.3	18668040
miR-155	ENSG00000132002	0.3	18668040
miR-155	ENSG00000205981	0.3	18668040
miR-155	ENSG00000176978	0.3	18668040
miR-155	ENSG00000046604	0.3	18668040
miR-155	ENSG00000149485	0.3	18668040 18668040
miR-155	ENSG00000149485	0.3	18668040 18668040
miR-155	ENSG00000157827	0.3	18668040
miR-155	ENSG00000120063	0.3	18668040
miR-155	ENSG00000149084	0.3	18668040
miR-155	ENSG00000103160	0.3	18668040
miR-155	ENSG00000014123	0.3	18668040
miR-155	ENSG00000175445	0.3	18668040
miR-155	ENSG00000160886	0.3	18668040
miR-155	ENSG00000172954	0.3	18668040
miR-155	ENSG00000105976	0.3	18668040
miR-155	ENSG00000185432	0.3	18668040
miR-155	ENSG00000197601	0.3	18668040
miR-155	ENSG00000186205	0.3	18668040
miR-155	ENSG00000130150	0.3	18668040
miR-155	ENSG00000197965	0.3	18668040
miR-155	ENSG00000153944	0.3	18668040
miR-155	ENSG00000145555	0.3	18668040
miR-155	ENSG00000157483	0.3	18668040
miR-155	ENSG00000134440	0.3	18668040
miR-155	ENSG00000135318	0.3	18668040
miR-155	ENSG00000172572	0.3	18668040
miR-155	ENSG00000163110	0.3	18668040
miR-155	ENSG00000134686	0.3	18668040
miR-155	ENSG00000073921	0.3	18668040
miR-155	ENSG00000065243	0.3	18668040
miR-155	ENSG00000004399	0.3	18668040
miR-155	ENSG00000128567	0.3	18668040
miR-155	ENSG00000148229	0.3	18668040
miR-155	ENSG00000115350	0.3	18668040
miR-155	ENSG00000118898	0.3	18668040
miR-155	ENSG00000011485	0.3	18668040
miR-155	ENSG00000180210	0.3	18668040
miR-155	ENSG00000102050	0.3	18668040
miR-155	ENSG00000163558	0.3	18668040
miR-155	ENSG00000149177	0.3	18668040
miR-155	ENSG00000112210	0.3	18668040
miR-155	ENSG00000041353	0.3	18668040
miR-155	ENSG00000109113	0.3	18668040
miR-155	ENSG00000108774	0.3	18668040
miR-155	ENSG00000175582	0.3	18668040
miR-155	ENSG00000039560	0.3	18668040
miR-155	ENSG00000117906	0.3	18668040
miR-155	ENSG00000089902	0.3	18668040
miR-155	ENSG00000106615	0.3	18668040
miR-155	ENSG00000085365	0.3	18668040
miR-155	ENSG00000137575	0.3	18668040
miR-155	ENSG00000130147	0.3	18668040
miR-155	ENSG00000170385	0.3	18668040
miR-155	ENSG00000170365	0.3	18668040
miR-155	ENSG00000099940	0.3	18668040
miR-155	ENSG00000054654	0.3	18668040
miR-155	ENSG00000008282	0.3	18668040
miR-155	ENSG00000184292	0.3	18668040
miR-155	ENSG00000171530	0.3	18668040
miR-155	ENSG00000104689	0.3	18668040
miR-155	ENSG00000067167	0.3	18668040
miR-155	ENSG00000119401	0.3	18668040
miR-155	ENSG00000071539	0.3	18668040
miR-155	ENSG00000117862	0.3	18668040
miR-155	ENSG00000198431	0.3	18668040
miR-155	ENSG00000198833	0.3	18668040
miR-155	ENSG00000049245	0.3	18668040
miR-155	ENSG00000085449	0.3	18668040
miR-155	ENSG00000136485	0.3	18668040
miR-16	ENSG00000180210	0.3	18668040 18668040 18668040 18668040
miR-16	ENSG00000033050	0.3	18668040
miR-16	ENSG00000144827	0.3	18668040
miR-16	ENSG00000134575	0.3	18668040
miR-16	ENSG00000035687	0.3	18668040
miR-16	ENSG00000141522	0.3	18668040
miR-16	ENSG00000110025	0.3	18668040 18668040
miR-16	ENSG00000110025	0.3	18668040 18668040
miR-16	ENSG00000198925	0.3	18668040
miR-16	ENSG00000074410	0.3	18668040
miR-16	ENSG00000153956	0.3	18668040
miR-16	ENSG00000101391	0.3	18668040
miR-16	ENSG00000110172	0.3	18668040
miR-16	ENSG00000162616	0.3	18668040
miR-16	ENSG00000146648	0.3	18668040
miR-16	ENSG00000151247	0.3	18668040
miR-16	ENSG00000180210	0.3	18668040 18668040 18668040 18668040
miR-16	ENSG00000180210	0.3	18668040 18668040 18668040 18668040
miR-16	ENSG00000138685	0.3	18668040
miR-16	ENSG00000075420	0.3	18668040
miR-16	ENSG00000109586	0.3	18668040
miR-16	ENSG00000168827	0.3	18668040
miR-16	ENSG00000198380	0.3	18668040
miR-16	ENSG00000130119	0.3	18668040
miR-16	ENSG00000119927	0.3	18668040
miR-16	ENSG00000168765	0.3	18668040
miR-16	ENSG00000170445	0.3	18668040 18668040
miR-16	ENSG00000170445	0.3	18668040 18668040
miR-16	ENSG00000125821	0.3	18668040
miR-16	ENSG00000134248	0.3	18668040
miR-16	ENSG00000204388	0.3	18668040 18668040
miR-16	ENSG00000204388	0.3	18668040 18668040
miR-16	ENSG00000100292	0.3	18668040
miR-16	ENSG00000006652	0.3	18668040
miR-16	ENSG00000186792	0.3	18668040 18668040
miR-16	ENSG00000186792	0.3	18668040 18668040
miR-16	ENSG00000180210	0.3	18668040 18668040 18668040 18668040
miR-16	ENSG00000197081	0.3	18668040
miR-16	ENSG00000196497	0.3	18668040
miR-16	ENSG00000164171	0.3	18668040
miR-16	ENSG00000104783	0.3	18668040
miR-16	ENSG00000102753	0.3	18668040
miR-16	ENSG00000135862	0.3	18668040
miR-16	ENSG00000169641	0.3	18668040
miR-16	ENSG00000011009	0.3	18668040
miR-16	ENSG00000109270	0.3	18668040
miR-16	ENSG00000130382	0.3	18668040
miR-16	ENSG00000143443	0.3	18668040
miR-16	ENSG00000131586	0.3	18668040
miR-16	ENSG00000134265	0.3	18668040
miR-16	ENSG00000164134	0.3	18668040
miR-16	ENSG00000134250	0.3	18668040
miR-16	ENSG00000198805	0.3	18668040 18668040 18668040
miR-16	ENSG00000113389	0.3	18668040
miR-16	ENSG00000198805	0.3	18668040 18668040 18668040
miR-16	ENSG00000168092	0.3	18668040
miR-16	ENSG00000110218	0.3	18668040
miR-16	ENSG00000144824	0.3	18668040
miR-16	ENSG00000100141	0.3	18668040
miR-16	ENSG00000166851	0.3	18668040
miR-16	ENSG00000198805	0.3	18668040 18668040 18668040
miR-16	ENSG00000108179	0.3	18668040
miR-16	ENSG00000078304	0.3	18668040
miR-16	ENSG00000135069	0.3	18668040
miR-16	ENSG00000073756	0.3	18668040
miR-16	ENSG00000185129	0.3	18668040
miR-16	ENSG00000137502	0.3	18668040
miR-16	ENSG00000113643	0.3	18668040
miR-16	ENSG00000163933	0.3	18668040
miR-16	ENSG00000115310	0.3	18668040
miR-16	ENSG00000113615	0.3	18668040
miR-16	ENSG00000135919	0.3	18668040
miR-16	ENSG00000108061	0.3	18668040
miR-16	ENSG00000064651	0.3	18668040
miR-16	ENSG00000141526	0.3	18668040
miR-16	ENSG00000177542	0.3	18668040
miR-16	ENSG00000111371	0.3	18668040
miR-16	ENSG00000017483	0.3	18668040
miR-16	ENSG00000139514	0.3	18668040
miR-16	ENSG00000090054	0.3	18668040
miR-16	ENSG00000161011	0.3	18668040
miR-16	ENSG00000182934	0.3	18668040 18668040
miR-16	ENSG00000182934	0.3	18668040 18668040
miR-16	ENSG00000144867	0.3	18668040
miR-16	ENSG00000110108	0.3	18668040
miR-16	ENSG00000170876	0.3	18668040
miR-16	ENSG00000125657	0.3	18668040
miR-16	ENSG00000025772	0.3	18668040
miR-16	ENSG00000143549	0.3	18668040 18668040
miR-16	ENSG00000143549	0.3	18668040 18668040
miR-16	ENSG00000100348	0.3	18668040
miR-16	ENSG00000108106	0.3	18668040
miR-16	ENSG00000124208	0.3	18668040
miR-16	ENSG00000110344	0.3	18668040
miR-16	ENSG00000164338	0.3	18668040
miR-16	ENSG00000100568	0.3	18668040
miR-16	ENSG00000167645	0.3	18668040
miR-16	ENSG00000173545	0.3	18668040
miR-1	ENSG00000106077	0.3	18668040
miR-1	ENSG00000160710	0.3	15685193 18668040
miR-1	ENSG00000159322	0.3	18668040
miR-1	ENSG00000116771	0.3	18668040
miR-1	ENSG00000188157	0.3	18668040
miR-1	ENSG00000198805	0.3	15685193 18668040 18668040 18668040 18668040 18668040
miR-1	ENSG00000136938	0.3	18668040
miR-1	ENSG00000198805	0.3	15685193 18668040 18668040 18668040 18668040 18668040
miR-1	ENSG00000166825	0.3	18668040
miR-1	ENSG00000182718	0.3	18668040
miR-1	ENSG00000132842	0.3	18668040
miR-1	ENSG00000065000	0.3	18668040
miR-1	ENSG00000095139	0.3	15685193 18668040
miR-1	ENSG00000168374	0.3	15685193 18668040
miR-1	ENSG00000117713	0.3	18668040
miR-1	ENSG00000189079	0.3	18668040
miR-1	ENSG00000129691	0.3	18668040
miR-1	ENSG00000033627	0.3	18668040
miR-1	ENSG00000167601	0.3	15685193 18668040
miR-1	ENSG00000083123	0.3	18668040
miR-1	ENSG00000184992	0.3	18668040
miR-1	ENSG00000120008	0.3	18668040
miR-1	ENSG00000111530	0.3	18668040
miR-1	ENSG00000131236	0.3	15685193 18668040
miR-1	ENSG00000163814	0.3	18668040
miR-1	ENSG00000121058	0.3	18668040
miR-1	ENSG00000110880	0.3	18668040
miR-1	ENSG00000080819	0.3	18668040
miR-1	ENSG00000159176	0.3	18668040
miR-1	ENSG00000109861	0.3	18668040
miR-1	ENSG00000108654	0.3	15685193 18668040
miR-1	ENSG00000109606	0.3	15685193 18668040
miR-1	ENSG00000132002	0.3	18668040
miR-1	ENSG00000146648	0.3	18668040
miR-1	ENSG00000181090	0.3	18668040
miR-1	ENSG00000137324	0.3	18668040
miR-1	ENSG00000160211	0.3	18668040
miR-1	ENSG00000178950	0.3	18668040
miR-1	ENSG00000100522	0.3	18668040
miR-1	ENSG00000198805	0.3	15685193 18668040 18668040 18668040 18668040 18668040
miR-1	ENSG00000147533	0.3	18668040
miR-1	ENSG00000115159	0.3	18668040
miR-1	ENSG00000198805	0.3	15685193 18668040 18668040 18668040 18668040 18668040
miR-1	ENSG00000183856	0.3	18668040
miR-1	ENSG00000132470	0.3	18668040
miR-1	ENSG00000180843	0.3	18668040
miR-1	ENSG00000180210	0.3	18668040
miR-1	ENSG00000123384	0.3	18668040
miR-1	ENSG00000136802	0.3	18668040
miR-1	ENSG00000105976	0.3	18668040
miR-1	ENSG00000155363	0.3	18668040
miR-1	ENSG00000011028	0.3	18668040
miR-1	ENSG00000065911	0.3	18668040
miR-1	ENSG00000173171	0.3	15685193 18668040
miR-1	ENSG00000134250	0.3	18668040
miR-1	ENSG00000198805	0.3	15685193 18668040 18668040 18668040 18668040 18668040
miR-1	ENSG00000099250	0.3	18668040
miR-1	ENSG00000065154	0.3	15685193 18668040
miR-1	ENSG00000196923	0.3	18668040
miR-1	ENSG00000073921	0.3	18668040
miR-1	ENSG00000073712	0.3	18668040
miR-1	ENSG00000014138	0.3	18668040
miR-1	ENSG00000135213	0.3	15685193 18668040
miR-1	ENSG00000166794	0.3	18668040
miR-1	ENSG00000007038	0.3	18668040
miR-1	ENSG00000011304	0.3	18668040
miR-1	ENSG00000117569	0.3	18668040
miR-1	ENSG00000187514	0.3	18668040
miR-1	ENSG00000074696	0.3	18668040
miR-1	ENSG00000206527	0.3	18668040
miR-1	ENSG00000142949	0.3	18668040
miR-1	ENSG00000136045	0.3	18668040
miR-1	ENSG00000163933	0.3	18668040
miR-1	ENSG00000168061	0.3	18668040
miR-1	ENSG00000107651	0.3	18668040
miR-1	ENSG00000111786	0.3	15685193 18668040
miR-1	ENSG00000164466	0.3	18668040
miR-1	ENSG00000142669	0.3	18668040
miR-1	ENSG00000100075	0.3	18668040
miR-1	ENSG00000177542	0.3	18668040
miR-1	ENSG00000129515	0.3	18668040
miR-1	ENSG00000176101	0.3	18668040
miR-1	ENSG00000131018	0.3	18668040
miR-1	ENSG00000158710	0.3	15685193 18668040
miR-1	ENSG00000101158	0.3	15685193 18668040
miR-1	ENSG00000137801	0.3	18668040
miR-1	ENSG00000140416	0.3	18668040
miR-1	ENSG00000198467	0.3	18668040
miR-1	ENSG00000143549	0.3	18668040
miR-1	ENSG00000167460	0.3	15685193 18668040
miR-1	ENSG00000034063	0.3	18668040
miR-1	ENSG00000110057	0.3	18668040
miR-1	ENSG00000085449	0.3	18668040
miR-1	ENSG00000134308	0.3	18668040
miR-30	ENSG00000144959	0.3	18668040
miR-30	ENSG00000159322	0.3	18668040
miR-30	ENSG00000198805	0.3	18668040 18668040 18668040
miR-30	ENSG00000166825	0.3	18668040
miR-30	ENSG00000196961	0.3	18668040
miR-30	ENSG00000174437	0.3	18668040
miR-30	ENSG00000085224	0.3	18668040
miR-30	ENSG00000067955	0.3	18668040
miR-30	ENSG00000163814	0.3	18668040
miR-30	ENSG00000112877	0.3	18668040
miR-30	ENSG00000153922	0.3	18668040
miR-30	ENSG00000198805	0.3	18668040 18668040 18668040
miR-30	ENSG00000139117	0.3	18668040
miR-30	ENSG00000116641	0.3	18668040
miR-30	ENSG00000179387	0.3	18668040
miR-30	ENSG00000109536	0.3	18668040
miR-30	ENSG00000129245	0.3	18668040
miR-30	ENSG00000141429	0.3	18668040
miR-30	ENSG00000109586	0.3	18668040
miR-30	ENSG00000114353	0.3	18668040
miR-30	ENSG00000115159	0.3	18668040
miR-30	ENSG00000099783	0.3	18668040
miR-30	ENSG00000138413	0.3	18668040
miR-30	ENSG00000006652	0.3	18668040
miR-30	ENSG00000164171	0.3	18668040
miR-30	ENSG00000177606	0.3	18668040
miR-30	ENSG00000178202	0.3	18668040
miR-30	ENSG00000135443	0.3	18668040
miR-30	ENSG00000176619	0.3	18668040
miR-30	ENSG00000171488	0.3	18668040
miR-30	ENSG00000168906	0.3	18668040
miR-30	ENSG00000152601	0.3	18668040
miR-30	ENSG00000105976	0.3	18668040
miR-30	ENSG00000130382	0.3	18668040
miR-30	ENSG00000143443	0.3	18668040
miR-30	ENSG00000129255	0.3	18668040
miR-30	ENSG00000145555	0.3	18668040
miR-30	ENSG00000134265	0.3	18668040
miR-30	ENSG00000115053	0.3	18668040
miR-30	ENSG00000113389	0.3	18668040
miR-30	ENSG00000198805	0.3	18668040 18668040 18668040
miR-30	ENSG00000122643	0.3	18668040
miR-30	ENSG00000135318	0.3	18668040
miR-30	ENSG00000104805	0.3	18668040
miR-30	ENSG00000108256	0.3	18668040
miR-30	ENSG00000072682	0.3	18668040
miR-30	ENSG00000168092	0.3	18668040
miR-30	ENSG00000131779	0.3	18668040
miR-30	ENSG00000079739	0.3	18668040
miR-30	ENSG00000119383	0.3	18668040
miR-30	ENSG00000138814	0.3	18668040
miR-30	ENSG00000115953	0.3	18668040
miR-30	ENSG00000196504	0.3	18668040
miR-30	ENSG00000134247	0.3	18668040
miR-30	ENSG00000152894	0.3	18668040
miR-30	ENSG00000187024	0.3	18668040
miR-30	ENSG00000041353	0.3	18668040
miR-30	ENSG00000119318	0.3	18668040
miR-30	ENSG00000153250	0.3	18668040
miR-30	ENSG00000144580	0.3	18668040
miR-30	ENSG00000100934	0.3	18668040
miR-30	ENSG00000124067	0.3	18668040
miR-30	ENSG00000111371	0.3	18668040
miR-30	ENSG00000134294	0.3	18668040
miR-30	ENSG00000144290	0.3	18668040
miR-30	ENSG00000033867	0.3	18668040
miR-30	ENSG00000139514	0.3	18668040
miR-30	ENSG00000151012	0.3	18668040
miR-30	ENSG00000065054	0.3	18668040 18668040
miR-30	ENSG00000065054	0.3	18668040 18668040
miR-30	ENSG00000115808	0.3	18668040
miR-30	ENSG00000079950	0.3	18668040
miR-30	ENSG00000008282	0.3	18668040
miR-30	ENSG00000159445	0.3	18668040
miR-30	ENSG00000008952	0.3	18668040
miR-30	ENSG00000143183	0.3	18668040
miR-30	ENSG00000170348	0.3	18668040
miR-30	ENSG00000086598	0.3	18668040
miR-30	ENSG00000166557	0.3	18668040
miR-30	ENSG00000134970	0.3	18668040 18668040
miR-30	ENSG00000134970	0.3	18668040 18668040
miR-30	ENSG00000166471	0.3	18668040
miR-30	ENSG00000116209	0.3	18668040
miR-30	ENSG00000103978	0.3	18668040
miR-30	ENSG00000185215	0.3	18668040
miR-30	ENSG00000120889	0.3	18668040
miR-30	ENSG00000117143	0.3	18668040
miR-30	ENSG00000114251	0.3	18668040
miR-30	ENSG00000198862	0.3	18668040
miR-30	ENSG00000180210	0.3	18668040

## Sheet: Tarbase score vs. TF enrichment
score cutoff	percent EggNog transcription class	TarBase entries passing score cutoff	percent EggNog signal transduction class	TarBase entries passing score cutoff
0.3	0.157	102	0.192	125
0.5	0.229	80	0.189	66
0.7	0.307	47	0.248	38
0.9	0.259	14	0.296	16

## Sheet: TarBase by EggNog categories
category	% of genes for all proteins	% of genes with no cut-off	% of genes with score >= 0.5	P-value
Transcription	0.151	0.155	0.227	0.0001487
Cell cycle control, cell division, chromosome partitioning	0.023	0.038	0.05	0.003056
Nucleotide transport and metabolism	0.011	0.022	0.024	0.04264
Intracellular trafficking, secretion, and vesicular transport	0.058	0.102	0.077	0.0867
Extracellular structures	0.041	0.035	0.053	0.1736
Defense mechanisms	0.02	0.025	0.027	0.2258
Carbohydrate transport and metabolism	0.028	0.024	0.035	0.2621
Cytoskeleton	0.053	0.071	0.059	0.3522
Cell motility	0.001	0.002	0.003	0.3949
Nuclear structure	0.002	0.002	0.003	0.4333
RNA processing and modification	0.039	0.041	0.041	0.4462
Chromatin structure and dynamics	0.019	0.024	0.021	0.4552
Secondary metabolites biosynthesis, transport and catabolism	0.021	0.017	0.018	0.7116
Inorganic ion transport and metabolism	0.034	0.035	0.029	0.7225
Energy production and conversion	0.029	0.033	0.021	0.8668
Coenzyme transport and metabolism	0.006	0.008	0.003	0.883
Lipid transport and metabolism	0.031	0.028	0.021	0.9
Replication, recombination and repair	0.02	0.014	0.012	0.9147
Amino acid transport and metabolism	0.021	0.022	0.012	0.9186
Posttranslational modification, protein turnover, chaperones	0.096	0.083	0.065	0.9822
Signal transduction mechanisms	0.259	0.198	0.195	0.9977
Translation, ribosomal structure and biogenesis	0.033	0.02	0.006	0.9998
Cell wall/membrane/envelope biogenesis	0.003	0.003	0	1
General function prediction only	0	0	0	1
Function unknown	0	0	0	1
	P-value calculated from Fisher Exact Test between "all proteins" and tarbase with cut-off >= 0.5
	P-values are one-tailed (greater)

## Sheet: TarBase by GO categories
category	% of genes for all proteins	% of genes with no cut-off	% of genes with score >= 0.5	P-value
transcription regulator	0.04159	0.04988	0.06929	0.0009993
sequence-specific DNA binding transcription factor	0.008	0.0133	0.01575	0.03744
structural molecule	0.01684	0.01912	0.02205	0.1945
enzyme regulator	0.03495	0.03242	0.0378	0.3803
catalytic	0.25908	0.27182	0.25354	0.6383
channel regulator	0.00202	0.00249	0.00157	0.7262
binding	0.49763	0.48296	0.48504	0.7472
transporter activity	0.04656	0.05237	0.03937	0.8272
molecular transducer activity	0.09079	0.07232	0.07559	0.9202
electron carrier activity	9e-05	0	0	1
antioxidant activity	0.00176	0.00333	0	1
metallochaperone activity	0.00018	0	0	1
translation regulator activity	0.00053	0	0	1
	P-value calculated from Fisher Exact Test between "all proteins" and tarbase with cut-off >= 0.5
	P-values are one-tailed (greater)

## Sheet: Pred. miRNA targets by EggNog
Category	all proteins frequency	MicroT frequency	MicroT Pvalue	Miranda frequency	Miranda Pvalue	Pictar frequency	Pictar Pvalue	Pita frequency	Pita Pvalue	RNA22 frequency	RNA22 Pvalue	TargetScan frequency	TargetScan Pvalue
Transcription	0.039	0.032	1	0.041	0.01643	0.04	0.1935	0.033	1	0.034	1	0.036	0.9967
Signal transduction mechanisms	0.019	0.017	0.9999	0.023	8.729e-09	0.022	6.801e-05	0.019	0.4188	0.017	0.9994	0.024	1.213e-12
Extracellular structures	0.029	0.022	1	0.014	1	0.013	1	0.024	1	0.022	1	0.013	1
Cell cycle control, cell division, chromosome partitioning	0.023	0.021	0.998	0.023	0.4042	0.029	2.039e-11	0.022	0.9952	0.024	0.2875	0.023	0.5424
Chromatin structure and dynamics	0.021	0.018	1	0.012	1	0.011	1	0.018	0.9996	0.016	1	0.011	1
Secondary metabolites biosynthesis, transport and catabolism	0.011	0.011	0.5434	0.011	0.675	0.004	1	0.011	0.546	0.01	0.9966	0.009	1
Defense mechanisms	0.028	0.031	0.0004644	0.02	1	0.018	1	0.032	1.51e-06	0.028	0.6507	0.022	1
Replication, recombination and repair	0.006	0.006	0.6207	0.004	1	0.003	1	0.006	0.8526	0.006	0.9167	0.003	1
Nucleotide transport and metabolism	0.031	0.029	0.9744	0.021	1	0.019	1	0.027	1	0.026	1	0.019	1
Nuclear structure	0.033	0.019	1	0.014	1	0.008	1	0.019	1	0.016	1	0.013	1
Coenzyme transport and metabolism	0.151	0.172	2.2e-16	0.21	2.2e-16	0.24	2.2e-16	0.17	2.2e-16	0.159	3.286e-05	0.244	2.2e-16
Cell wall/membrane/envelope biogenesis	0.02	0.015	1	0.01	1	0.008	1	0.017	1	0.016	1	0.009	1
Energy production and conversion	0.003	0.003	0.9488	0.002	1	0.002	1	0.003	0.4202	0.003	0.7446	0.003	0.947
Inorganic ion transport and metabolism	0.001	0.001	0.8944	0.001	0.9997	0.001	0.9998	0.002	0.129	0.001	1	0.001	0.961
Lipid transport and metabolism	0.096	0.086	1	0.08	1	0.082	1	0.086	1	0.085	1	0.083	1
Amino acid transport and metabolism	0.034	0.041	3.81e-13	0.042	2.2e-16	0.039	4.072e-06	0.043	2.2e-16	0.042	1.96e-14	0.036	0.03109
Translation, ribosomal structure and biogenesis	0.021	0.018	1	0.012	1	0.008	1	0.023	0.002967	0.016	1	0.009	1
Cytoskeleton	0	0	1	0	1	0	1	0	1	0	1	0	1
RNA processing and modification	0	0	1	0	1	0	1	0	1	0	1	0	1
Carbohydrate transport and metabolism	0.259	0.261	0.1308	0.267	0.0001614	0.256	0.923	0.256	0.9389	0.264	0.0098	0.261	0.2367
Cell motility	0.058	0.073	2.2e-16	0.07	2.2e-16	0.073	2.2e-16	0.07	2.2e-16	0.071	2.2e-16	0.072	2.2e-16
Posttranslational modification, protein turnover, chaperones	0.02	0.017	1	0.016	1	0.012	1	0.017	0.9999	0.02	0.2214	0.015	1
General function prediction only	0.041	0.039	0.9994	0.035	1	0.045	0.002147	0.04	0.8912	0.04	0.9553	0.031	1
Function unknown	0.002	0.001	0.999	0.001	0.8529	0.001	0.9095	0.001	0.9944	0.001	0.8841	0.001	0.9787
Intracellular trafficking, secretion, and vesicular transport	0.053	0.067	2.2e-16	0.07	2.2e-16	0.066	2.2e-16	0.059	1.939e-08	0.084	2.2e-16	0.062	9.818e-13
				Pvalue is calculated from prediction method versus all proteins

## Sheet: Pred. miRNA targets by GO
Category	all proteins frequency	MicroT frequency	MicroT Pvalue	Miranda frequency	Miranda Pvalue	Pictar frequency	Pictar Pvalue	Pita frequency	Pita Pvalue	RNA22 frequency	RNA22 Pvalue	TargetScan frequency	TargetScan Pvalue
sequence-specific DNA binding transcription factor	0.008	0.00873	0.126	0.00915	0.0356	0.01187	3.264e-08	0.00778	0.6662	0.0079	0.5838	0.0105	0.0001187
catalytic	0.25908	0.25566	0.8814	0.23219	1	0.22387	1	0.2585	0.5821	0.25567	0.8748	0.23065	1
structural molecule	0.01684	0.01267	1	0.01484	0.993	0.01144	1	0.01179	1	0.02042	7.623e-05	0.01048	1
transporter	0.04656	0.04914	0.03675	0.04434	0.9473	0.04207	0.9992	0.05001	0.008465	0.04541	0.7942	0.04163	0.9998
binding	0.49763	0.50677	0.003091	0.51646	8.427e-09	0.51676	2.519e-08	0.51227	5.449e-06	0.50463	0.02075	0.5146	4.434e-07
electron carrier	9e-05	0.00019	0.1905	3e-05	0.969	0	1	0.00016	0.2952	0.00025	0.0887	6e-05	0.8445
antioxidant	0.00176	0.00134	0.9603	0.00086	1	0.00033	1	0.00143	0.9146	0.00147	0.8787	0.00055	1
channel regulator	0.00202	0.00193	0.6634	0.00278	0.01508	0.00268	0.03544	0.00194	0.6442	0.00221	0.3151	0.00188	0.7198
metallochaperone	0.00018	0.00018	0.5964	0.00014	0.7733	1e-05	1	0.00016	0.7154	1e-05	1	8e-05	0.9551
enzyme regulator	0.03495	0.0376	0.01823	0.03925	0.0003896	0.0364	0.1391	0.03461	0.619	0.04135	7.895e-07	0.03866	0.002473
transcription regulator	0.04159	0.04758	8.891e-06	0.06029	2.2e-16	0.07993	2.2e-16	0.04362	0.0691	0.04457	0.01729	0.07057	2.2e-16
translation regulator	0.00053	0.00032	0.9646	0.00107	0.004816	0.00053	0.5667	0.00044	0.787	0.00098	0.01526	0.00137	0.0001377
molecular transducer	0.09079	0.07789	1	0.07858	1	0.07411	1	0.07729	1	0.07513	1	0.07897	1
					Pvalue is calculated from prediction method versus all proteins

[truncated: 5 more sheets: TFBS density distributions, human net motifs, mouse net motifs, human enriched loops, mouse enriched loops]
