# Supplementary material for: Multiple independent analyses reveal only transcription factors as an enriched functional class associated with microRNAs
Source: BMC Syst Biol. 2012 Jul 23;6:90. doi: 10.1186/1752-0509-6-90 (PMC3430561; doi:10.1186/1752-0509-6-90)
Supplement: Additional file 2 — human_miRNA_TF_net_ensg.tdf. Tab delimited text file containing all links in the human predicted miRNA:TF network. First column is start node, second column is end node, last column is 1 or 2 depending whether the link is activating (1 transcription factor binding site) or suppressing (2 miRNA binding site). Gene identifiers are ENSEMBL IDs and miRBase IDs.(GZ 5440 kb) [file 1752-0509-6-90-S2.gz › additional_2_human_miRNA_TF_net_ensg.tdf]

ENSG00000118689	ENSG00000178175	1
ENSG00000129514	ENSG00000136327	1
ENSG00000125398	ENSG00000149922	1
ENSG00000101076	ENSG00000163848	1
ENSG00000124782	ENSG00000072736	1
ENSG00000120738	ENSG00000174197	1
ENSG00000163497	ENSG00000166432	1
ENSG00000119715	ENSG00000172273	1
ENSG00000158711	ENSG00000177125	1
ENSG00000182944	ENSG00000213015	1
ENSG00000136826	ENSG00000179588	1
ENSG00000136826	ENSG00000179588	1
ENSG00000136826	ENSG00000179588	1
ENSG00000136826	ENSG00000179588	1
ENSG00000136826	ENSG00000179588	1
ENSG00000136826	ENSG00000179588	1
ENSG00000136826	ENSG00000179588	1
ENSG00000109320	ENSG00000136826	1
ENSG00000124782	ENSG00000139800	1
ENSG00000124782	ENSG00000139800	1
ENSG00000184895	ENSG00000143578	1
ENSG00000173039	ENSG00000184481	1
ENSG00000124782	ENSG00000125952	1
ENSG00000124782	ENSG00000125952	1
ENSG00000124782	ENSG00000125952	1
ENSG00000124782	ENSG00000125952	1
ENSG00000124782	ENSG00000125952	1
ENSG00000124782	ENSG00000125952	1
ENSG00000124782	ENSG00000125952	1
ENSG00000124782	ENSG00000125952	1
ENSG00000124782	ENSG00000125952	1
ENSG00000124782	ENSG00000125952	1
ENSG00000136826	ENSG00000173276	1
ENSG00000136826	ENSG00000173276	1
ENSG00000136826	ENSG00000173276	1
ENSG00000136826	ENSG00000173275	1
ENSG00000136826	ENSG00000173275	1
ENSG00000181690	ENSG00000173068	1
ENSG00000204531	ENSG00000012817	1
ENSG00000075891	ENSG00000020633	1
ENSG00000158711	ENSG00000177030	1
ENSG00000135100	ENSG00000118217	1
ENSG00000115415	ENSG00000146587	1
ENSG00000001167	ENSG00000164683	1
ENSG00000001167	ENSG00000164683	1
ENSG00000125347	ENSG00000158711	1
ENSG00000163497	ENSG00000162419	1
ENSG00000185591	ENSG00000177463	1
ENSG00000124782	ENSG00000151090	1
ENSG00000124782	ENSG00000151090	1
ENSG00000185591	ENSG00000100625	1
ENSG00000187140	ENSG00000135373	1
ENSG00000137203	ENSG00000090661	1
ENSG00000187140	ENSG00000167232	1
ENSG00000187140	ENSG00000167232	1
ENSG00000187140	ENSG00000167232	1
ENSG00000168310	ENSG00000082175	1
ENSG00000005889	ENSG00000168779	1
ENSG00000119715	ENSG00000168874	1
ENSG00000164330	ENSG00000136574	1
ENSG00000164330	ENSG00000136574	1
ENSG00000175745	ENSG00000166432	1
ENSG00000182944	ENSG00000128573	1
ENSG00000182944	ENSG00000163909	1
ENSG00000182944	ENSG00000163909	1
ENSG00000136826	ENSG00000165388	1
ENSG00000136826	ENSG00000165388	1
ENSG00000136826	ENSG00000204060	1
ENSG00000136826	ENSG00000204060	1
ENSG00000136826	ENSG00000204060	1
ENSG00000185591	ENSG00000153879	1
ENSG00000136826	ENSG00000196498	1
ENSG00000136826	ENSG00000103495	1
ENSG00000136826	ENSG00000103495	1
ENSG00000136826	ENSG00000103495	1
ENSG00000136826	ENSG00000103495	1
ENSG00000136826	ENSG00000103495	1
ENSG00000136826	ENSG00000103495	1
ENSG00000136826	ENSG00000103495	1
ENSG00000136826	ENSG00000103495	1
ENSG00000136826	ENSG00000103495	1
ENSG00000136826	ENSG00000103495	1
ENSG00000136826	ENSG00000177125	1
ENSG00000136826	ENSG00000177125	1
ENSG00000126767	ENSG00000028277	1
ENSG00000137203	ENSG00000166949	1
ENSG00000137203	ENSG00000166949	1
ENSG00000181690	ENSG00000166188	1
ENSG00000181690	ENSG00000166188	1
ENSG00000181690	ENSG00000104804	1
ENSG00000054598	ENSG00000062370	1
ENSG00000168269	ENSG00000157259	1
ENSG00000113580	ENSG00000159905	1
ENSG00000204103	ENSG00000143365	1
ENSG00000136826	ENSG00000179195	1
ENSG00000001167	ENSG00000164438	1
ENSG00000001167	ENSG00000164438	1
ENSG00000136826	ENSG00000185630	1
ENSG00000001167	ENSG00000025156	1
ENSG00000187079	ENSG00000131914	1
ENSG00000136997	ENSG00000129911	1
ENSG00000101096	ENSG00000113580	1
ENSG00000173404	ENSG00000147789	1
ENSG00000185591	ENSG00000187140	1
ENSG00000185591	ENSG00000187140	1
ENSG00000001167	ENSG00000198911	1
ENSG00000175745	ENSG00000135100	1
ENSG00000136826	ENSG00000105722	1
ENSG00000136826	ENSG00000105722	1
ENSG00000136826	ENSG00000105722	1
ENSG00000137273	ENSG00000177468	1
ENSG00000113196	ENSG00000173875	1
ENSG00000071564	ENSG00000173875	1
ENSG00000113580	ENSG00000170448	1
ENSG00000125347	ENSG00000141040	1
ENSG00000162676	ENSG00000162924	1
ENSG00000124782	ENSG00000165643	1
ENSG00000124782	ENSG00000165643	1
ENSG00000124782	ENSG00000165643	1
ENSG00000115112	ENSG00000169926	1
ENSG00000185591	ENSG00000072364	1
ENSG00000185591	ENSG00000072364	1
ENSG00000001167	ENSG00000078246	1
ENSG00000001167	ENSG00000078246	1
ENSG00000106004	ENSG00000215397	1
ENSG00000125347	ENSG00000170581	1
ENSG00000125347	ENSG00000170581	1
ENSG00000136826	ENSG00000159387	1
ENSG00000204531	ENSG00000160062	1
ENSG00000136826	ENSG00000171223	1
ENSG00000136826	ENSG00000171223	1
ENSG00000204531	ENSG00000132170	1
ENSG00000164299	ENSG00000126746	1
ENSG00000132170	ENSG00000143995	1
ENSG00000186350	ENSG00000143995	1
ENSG00000118260	ENSG00000164853	1
ENSG00000136826	ENSG00000135100	1
ENSG00000125347	ENSG00000204519	1
ENSG00000125347	ENSG00000204519	1
ENSG00000177606	ENSG00000060566	1
ENSG00000163064	ENSG00000205250	1
ENSG00000159216	ENSG00000100105	1
ENSG00000101412	ENSG00000088899	1
ENSG00000163497	ENSG00000151612	1
ENSG00000136826	ENSG00000095574	1
ENSG00000091831	ENSG00000109101	1
ENSG00000091831	ENSG00000109101	1
ENSG00000106331	ENSG00000137090	1
ENSG00000118260	ENSG00000104856	1
ENSG00000173404	ENSG00000128709	1
ENSG00000204531	ENSG00000121903	1
ENSG00000001167	ENSG00000133794	1
ENSG00000001167	ENSG00000133794	1
ENSG00000001167	ENSG00000133794	1
ENSG00000001167	ENSG00000133794	1
ENSG00000001167	ENSG00000133794	1
ENSG00000031544	ENSG00000179348	1
ENSG00000001167	ENSG00000105866	1
ENSG00000001167	ENSG00000105866	1
ENSG00000101096	ENSG00000131196	1
ENSG00000101096	ENSG00000131196	1
ENSG00000119715	ENSG00000107372	1
ENSG00000001167	ENSG00000185630	1
ENSG00000124782	ENSG00000128573	1
ENSG00000124782	ENSG00000128573	1
ENSG00000124782	ENSG00000128573	1
ENSG00000124782	ENSG00000128573	1
ENSG00000124782	ENSG00000128573	1
ENSG00000124782	ENSG00000128573	1
ENSG00000124782	ENSG00000128573	1
ENSG00000124782	ENSG00000128573	1
ENSG00000124782	ENSG00000128573	1
ENSG00000185591	ENSG00000107223	1
ENSG00000185591	ENSG00000107223	1
ENSG00000168269	ENSG00000154227	1
ENSG00000182944	ENSG00000187786	1
ENSG00000182944	ENSG00000187786	1
ENSG00000182944	ENSG00000187786	1
ENSG00000106331	ENSG00000196967	1
ENSG00000120738	ENSG00000122515	1
ENSG00000171786	ENSG00000134046	1
ENSG00000175745	ENSG00000218891	1
ENSG00000182944	ENSG00000111087	1
ENSG00000182944	ENSG00000111087	1
ENSG00000125798	ENSG00000186812	1
ENSG00000181690	ENSG00000129173	1
ENSG00000181690	ENSG00000129173	1
ENSG00000164330	ENSG00000125347	1
ENSG00000181690	ENSG00000101412	1
ENSG00000187140	ENSG00000204532	1
ENSG00000187140	ENSG00000204532	1
ENSG00000120738	ENSG00000134107	1
ENSG00000120738	ENSG00000186951	1
ENSG00000204531	ENSG00000196350	1
ENSG00000132170	ENSG00000143355	1
ENSG00000186350	ENSG00000143355	1
ENSG00000124782	ENSG00000016082	1
ENSG00000125798	ENSG00000167967	1
ENSG00000136826	ENSG00000160199	1
ENSG00000136826	ENSG00000160199	1
ENSG00000136826	ENSG00000160199	1
ENSG00000124782	ENSG00000115738	1
ENSG00000124782	ENSG00000115738	1
ENSG00000124782	ENSG00000115738	1
ENSG00000124782	ENSG00000115738	1
ENSG00000124782	ENSG00000115738	1
ENSG00000124782	ENSG00000115738	1
ENSG00000124782	ENSG00000115738	1
ENSG00000124782	ENSG00000115738	1
ENSG00000124782	ENSG00000115738	1
ENSG00000124782	ENSG00000115738	1
ENSG00000124782	ENSG00000115738	1
ENSG00000124782	ENSG00000115738	1
ENSG00000124782	ENSG00000115738	1
ENSG00000124782	ENSG00000115738	1
ENSG00000124782	ENSG00000115738	1
ENSG00000124782	ENSG00000115738	1
ENSG00000124782	ENSG00000115738	1
ENSG00000124782	ENSG00000115738	1
ENSG00000124782	ENSG00000115738	1
ENSG00000124782	ENSG00000115738	1
ENSG00000124782	ENSG00000115738	1
ENSG00000124782	ENSG00000115738	1
ENSG00000124782	ENSG00000115738	1
ENSG00000124782	ENSG00000115738	1
ENSG00000111046	ENSG00000173153	1
ENSG00000124782	ENSG00000204859	1
ENSG00000102145	ENSG00000143178	1
ENSG00000118260	ENSG00000102974	1
ENSG00000119715	ENSG00000130751	1
ENSG00000101076	ENSG00000029153	1
ENSG00000181690	ENSG00000125878	1
ENSG00000181690	ENSG00000125878	1
ENSG00000137203	ENSG00000179195	1
ENSG00000137203	ENSG00000179195	1
ENSG00000185591	ENSG00000064195	1
ENSG00000185591	ENSG00000064195	1
ENSG00000187140	ENSG00000170370	1
ENSG00000187140	ENSG00000170370	1
ENSG00000137203	ENSG00000150051	1
ENSG00000124782	ENSG00000162761	1
ENSG00000196092	ENSG00000164920	1
ENSG00000125347	ENSG00000109072	1
ENSG00000005889	ENSG00000196498	1
ENSG00000005889	ENSG00000196498	1
ENSG00000176678	ENSG00000158773	1
ENSG00000101076	ENSG00000185669	1
ENSG00000075891	ENSG00000144485	1
ENSG00000091831	ENSG00000084676	1
ENSG00000091831	ENSG00000084676	1
ENSG00000159216	ENSG00000134046	1
ENSG00000159216	ENSG00000134046	1
ENSG00000005889	ENSG00000160113	1
ENSG00000005889	ENSG00000160113	1
ENSG00000005889	ENSG00000160113	1
ENSG00000101096	ENSG00000198939	1
ENSG00000185591	ENSG00000196700	1
ENSG00000185591	ENSG00000196700	1
ENSG00000185591	ENSG00000196700	1
ENSG00000185591	ENSG00000196700	1
ENSG00000185591	ENSG00000196700	1
ENSG00000185591	ENSG00000196700	1
ENSG00000185591	ENSG00000196700	1
ENSG00000137203	ENSG00000095951	1
ENSG00000124782	ENSG00000135899	1
ENSG00000135374	ENSG00000112837	1
ENSG00000135100	ENSG00000204920	1
ENSG00000142539	ENSG00000150051	1
ENSG00000142539	ENSG00000150051	1
ENSG00000106331	ENSG00000162992	1
ENSG00000099326	ENSG00000178919	1
ENSG00000132170	ENSG00000165556	1
ENSG00000186350	ENSG00000165556	1
ENSG00000181690	ENSG00000180806	1
ENSG00000181690	ENSG00000180806	1
ENSG00000124782	ENSG00000037965	1
ENSG00000124782	ENSG00000037965	1
ENSG00000124782	ENSG00000037965	1
ENSG00000124782	ENSG00000037965	1
ENSG00000124782	ENSG00000037965	1
ENSG00000124782	ENSG00000037965	1
ENSG00000124782	ENSG00000037965	1
ENSG00000124782	ENSG00000037965	1
ENSG00000124782	ENSG00000037965	1
ENSG00000124782	ENSG00000037965	1
ENSG00000173404	ENSG00000165556	1
ENSG00000185591	ENSG00000124496	1
ENSG00000175745	ENSG00000143614	1
ENSG00000136997	ENSG00000179981	1
ENSG00000125952	ENSG00000179981	1
ENSG00000129514	ENSG00000158805	1
ENSG00000126767	ENSG00000181638	1
ENSG00000005889	ENSG00000089902	1
ENSG00000136826	ENSG00000167491	1
ENSG00000136826	ENSG00000167491	1
ENSG00000111046	ENSG00000107859	1
ENSG00000111046	ENSG00000107859	1
ENSG00000109320	ENSG00000171532	1
ENSG00000187140	ENSG00000196793	1
ENSG00000099326	ENSG00000175745	1
ENSG00000099326	ENSG00000175745	1
ENSG00000084093	ENSG00000124216	1
ENSG00000126767	ENSG00000108813	1
ENSG00000109320	ENSG00000086504	1
ENSG00000118260	ENSG00000143437	1
ENSG00000109320	ENSG00000166949	1
ENSG00000136826	ENSG00000114853	1
ENSG00000136826	ENSG00000114853	1
ENSG00000124782	ENSG00000078043	1
ENSG00000124782	ENSG00000078043	1
ENSG00000124782	ENSG00000078043	1
ENSG00000164458	ENSG00000171956	1
ENSG00000135100	ENSG00000112365	1
ENSG00000136826	ENSG00000100426	1
ENSG00000136826	ENSG00000100426	1
ENSG00000136826	ENSG00000100426	1
ENSG00000136826	ENSG00000100426	1
ENSG00000136826	ENSG00000100426	1
ENSG00000204103	ENSG00000141568	1
ENSG00000124782	ENSG00000182742	1
ENSG00000124782	ENSG00000182742	1
ENSG00000124782	ENSG00000182742	1
ENSG00000124782	ENSG00000182742	1
ENSG00000124782	ENSG00000182742	1
ENSG00000124782	ENSG00000182742	1
ENSG00000164379	ENSG00000182568	1
ENSG00000181449	ENSG00000028277	1
ENSG00000185591	ENSG00000198176	1
ENSG00000066336	ENSG00000007866	1
ENSG00000162924	ENSG00000135373	1
ENSG00000153234	ENSG00000162772	1
ENSG00000136826	ENSG00000147789	1
ENSG00000136826	ENSG00000147789	1
ENSG00000136826	ENSG00000147789	1
ENSG00000136826	ENSG00000147789	1
ENSG00000154727	ENSG00000108813	1
ENSG00000106331	ENSG00000177485	1
ENSG00000196092	ENSG00000204859	1
ENSG00000068305	ENSG00000106511	1
ENSG00000162676	ENSG00000136535	1
ENSG00000124782	ENSG00000167771	1
ENSG00000124782	ENSG00000167771	1
ENSG00000124782	ENSG00000167771	1
ENSG00000124782	ENSG00000167771	1
ENSG00000135100	ENSG00000117318	1
ENSG00000001167	ENSG00000112242	1
ENSG00000001167	ENSG00000112242	1
ENSG00000124782	ENSG00000172493	1
ENSG00000124782	ENSG00000172493	1
ENSG00000124782	ENSG00000172493	1
ENSG00000124782	ENSG00000172493	1
ENSG00000120738	ENSG00000179943	1
ENSG00000137273	ENSG00000164853	1
ENSG00000137273	ENSG00000164853	1
ENSG00000125798	ENSG00000205189	1
ENSG00000125798	ENSG00000205189	1
ENSG00000125798	ENSG00000205189	1
ENSG00000102974	ENSG00000136931	1
ENSG00000185591	ENSG00000170345	1
ENSG00000136826	ENSG00000139624	1
ENSG00000136826	ENSG00000139624	1
ENSG00000185591	ENSG00000185630	1
ENSG00000185591	ENSG00000167967	1
ENSG00000185591	ENSG00000167967	1
ENSG00000185591	ENSG00000167967	1
ENSG00000119715	ENSG00000126368	1
ENSG00000120738	ENSG00000127528	1
ENSG00000182944	ENSG00000161940	1
ENSG00000182944	ENSG00000161940	1
ENSG00000182944	ENSG00000161940	1
ENSG00000182944	ENSG00000161940	1
ENSG00000182944	ENSG00000161940	1
ENSG00000125798	ENSG00000181472	1
ENSG00000102974	ENSG00000121864	1
ENSG00000183900	ENSG00000182568	1
ENSG00000182944	ENSG00000128714	1
ENSG00000182944	ENSG00000128714	1
ENSG00000182944	ENSG00000128714	1
ENSG00000005889	ENSG00000186951	1
ENSG00000136826	ENSG00000118689	1
ENSG00000107807	ENSG00000128714	1
ENSG00000141905	ENSG00000128714	1
ENSG00000164458	ENSG00000154227	1
ENSG00000005889	ENSG00000100644	1
ENSG00000005889	ENSG00000092607	1
ENSG00000136826	ENSG00000138136	1
ENSG00000173404	ENSG00000020633	1
ENSG00000187140	ENSG00000126778	1
ENSG00000182944	ENSG00000177606	1
ENSG00000182944	ENSG00000177606	1
ENSG00000115415	ENSG00000140968	1
ENSG00000124782	ENSG00000128645	1
ENSG00000185591	ENSG00000107485	1
ENSG00000185591	ENSG00000107485	1
ENSG00000185591	ENSG00000107485	1
ENSG00000185591	ENSG00000107485	1
ENSG00000185591	ENSG00000107485	1
ENSG00000185591	ENSG00000107485	1
ENSG00000125952	ENSG00000126804	1
ENSG00000132170	ENSG00000198740	1
ENSG00000186350	ENSG00000198740	1
ENSG00000115415	ENSG00000072364	1
ENSG00000124782	ENSG00000187821	1
ENSG00000124782	ENSG00000187821	1
ENSG00000124782	ENSG00000187821	1
ENSG00000185591	ENSG00000184481	1
ENSG00000185591	ENSG00000184481	1
ENSG00000185591	ENSG00000184481	1
ENSG00000185591	ENSG00000184481	1
ENSG00000185591	ENSG00000184481	1
ENSG00000185591	ENSG00000184481	1
ENSG00000185591	ENSG00000184481	1
ENSG00000185591	ENSG00000184481	1
ENSG00000185591	ENSG00000184481	1
ENSG00000185591	ENSG00000184481	1
ENSG00000185591	ENSG00000184481	1
ENSG00000185591	ENSG00000184481	1
ENSG00000185591	ENSG00000184481	1
ENSG00000005889	ENSG00000123933	1
ENSG00000204531	ENSG00000170260	1
ENSG00000132170	ENSG00000180532	1
ENSG00000186350	ENSG00000180532	1
ENSG00000084093	ENSG00000115844	1
ENSG00000125347	ENSG00000102908	1
ENSG00000118260	ENSG00000177606	1
ENSG00000185630	ENSG00000166211	1
ENSG00000124782	ENSG00000171872	1
ENSG00000124782	ENSG00000171872	1
ENSG00000124782	ENSG00000171872	1
ENSG00000124782	ENSG00000171872	1
ENSG00000124782	ENSG00000134138	1
ENSG00000124782	ENSG00000134138	1
ENSG00000124782	ENSG00000134138	1
ENSG00000124782	ENSG00000134138	1
ENSG00000124782	ENSG00000134138	1
ENSG00000124782	ENSG00000134138	1
ENSG00000124782	ENSG00000134138	1
ENSG00000124782	ENSG00000134138	1
ENSG00000124782	ENSG00000134138	1
ENSG00000124782	ENSG00000134138	1
ENSG00000124782	ENSG00000134138	1
ENSG00000124782	ENSG00000134138	1
ENSG00000124782	ENSG00000134138	1
ENSG00000124782	ENSG00000134138	1
ENSG00000124782	ENSG00000134138	1
ENSG00000124782	ENSG00000134138	1
ENSG00000124782	ENSG00000134138	1
ENSG00000124782	ENSG00000134138	1
ENSG00000129514	ENSG00000140396	1
ENSG00000182944	ENSG00000198816	1
ENSG00000182944	ENSG00000198816	1
ENSG00000106331	ENSG00000144355	1
ENSG00000106331	ENSG00000144355	1
ENSG00000182944	ENSG00000166888	1
ENSG00000099326	ENSG00000171223	1
ENSG00000106004	ENSG00000151514	1
ENSG00000171786	ENSG00000109906	1
ENSG00000185591	ENSG00000105419	1
ENSG00000115415	ENSG00000156127	1
ENSG00000115415	ENSG00000156127	1
ENSG00000182944	ENSG00000181444	1
ENSG00000182944	ENSG00000181444	1
ENSG00000106331	ENSG00000012817	1
ENSG00000106331	ENSG00000012817	1
ENSG00000091831	ENSG00000135100	1
ENSG00000001167	ENSG00000004848	1
ENSG00000125952	ENSG00000108788	1
ENSG00000115112	ENSG00000006047	1
ENSG00000136826	ENSG00000119042	1
ENSG00000112592	ENSG00000111046	1
ENSG00000112592	ENSG00000111046	1
ENSG00000181690	ENSG00000182742	1
ENSG00000001167	ENSG00000083842	1
ENSG00000001167	ENSG00000083842	1
ENSG00000001167	ENSG00000083842	1
ENSG00000001167	ENSG00000083842	1
ENSG00000182944	ENSG00000074047	1
ENSG00000185591	ENSG00000151702	1
ENSG00000185591	ENSG00000151702	1
ENSG00000185591	ENSG00000151702	1
ENSG00000185591	ENSG00000151702	1
ENSG00000185591	ENSG00000151702	1
ENSG00000124782	ENSG00000105722	1
ENSG00000124782	ENSG00000105722	1
ENSG00000124782	ENSG00000105722	1
ENSG00000183900	ENSG00000166888	1
ENSG00000162676	ENSG00000177853	1
ENSG00000091831	ENSG00000144218	1
ENSG00000091831	ENSG00000144218	1
ENSG00000181449	ENSG00000111704	1
ENSG00000182944	ENSG00000169083	1
ENSG00000182944	ENSG00000169083	1
ENSG00000182944	ENSG00000169083	1
ENSG00000182944	ENSG00000169083	1
ENSG00000182944	ENSG00000169083	1
ENSG00000182944	ENSG00000169083	1
ENSG00000106331	ENSG00000173253	1
ENSG00000124782	ENSG00000122180	1
ENSG00000126767	ENSG00000170802	1
ENSG00000115112	ENSG00000168062	1
ENSG00000168310	ENSG00000164749	1
ENSG00000181690	ENSG00000135638	1
ENSG00000102935	ENSG00000160094	1
ENSG00000181690	ENSG00000103241	1
ENSG00000181690	ENSG00000103241	1
ENSG00000181690	ENSG00000103241	1
ENSG00000159216	ENSG00000060566	1
ENSG00000119715	ENSG00000144852	1
ENSG00000168610	ENSG00000096401	1
ENSG00000120738	ENSG00000151090	1
ENSG00000120738	ENSG00000151090	1
ENSG00000115112	ENSG00000091010	1
ENSG00000101076	ENSG00000171606	1
ENSG00000101076	ENSG00000171606	1
ENSG00000185591	ENSG00000153266	1
ENSG00000184895	ENSG00000114126	1
ENSG00000135100	ENSG00000120798	1
ENSG00000091831	ENSG00000244405	1
ENSG00000136997	ENSG00000137709	1
ENSG00000125952	ENSG00000137709	1
ENSG00000185591	ENSG00000181638	1
ENSG00000185591	ENSG00000181638	1
ENSG00000185591	ENSG00000181638	1
ENSG00000185591	ENSG00000181638	1
ENSG00000185591	ENSG00000181638	1
ENSG00000185591	ENSG00000181638	1
ENSG00000185591	ENSG00000181638	1
ENSG00000185591	ENSG00000181638	1
ENSG00000185591	ENSG00000181638	1
ENSG00000185591	ENSG00000181638	1
ENSG00000185591	ENSG00000181638	1
ENSG00000185591	ENSG00000181638	1
ENSG00000185591	ENSG00000181638	1
ENSG00000185591	ENSG00000181638	1
ENSG00000185591	ENSG00000181638	1
ENSG00000185591	ENSG00000181638	1
ENSG00000159216	ENSG00000166860	1
ENSG00000124782	ENSG00000102034	1
ENSG00000124782	ENSG00000102034	1
ENSG00000124782	ENSG00000102034	1
ENSG00000173404	ENSG00000204304	1
ENSG00000125398	ENSG00000127152	1
ENSG00000001167	ENSG00000009709	1
ENSG00000102974	ENSG00000111249	1
ENSG00000102974	ENSG00000111249	1
ENSG00000164379	ENSG00000084093	1
ENSG00000102974	ENSG00000171634	1
ENSG00000068305	ENSG00000135903	1
ENSG00000066336	ENSG00000185591	1
ENSG00000005889	ENSG00000164683	1
ENSG00000005889	ENSG00000164683	1
ENSG00000068305	ENSG00000171469	1
ENSG00000136997	ENSG00000183733	1
ENSG00000136826	ENSG00000121297	1
ENSG00000136826	ENSG00000121297	1
ENSG00000136826	ENSG00000121297	1
ENSG00000136826	ENSG00000121297	1
ENSG00000136826	ENSG00000121297	1
ENSG00000136826	ENSG00000121297	1
ENSG00000136826	ENSG00000121297	1
ENSG00000134323	ENSG00000123933	1
ENSG00000129514	ENSG00000025293	1
ENSG00000137203	ENSG00000163884	1
ENSG00000137273	ENSG00000011590	1
ENSG00000173404	ENSG00000011590	1
ENSG00000124782	ENSG00000171443	1
ENSG00000124782	ENSG00000171443	1
ENSG00000005889	ENSG00000175467	1
ENSG00000005889	ENSG00000175467	1
ENSG00000164330	ENSG00000142539	1
ENSG00000164330	ENSG00000142539	1
ENSG00000182944	ENSG00000118513	1
ENSG00000182944	ENSG00000118513	1
ENSG00000182944	ENSG00000118513	1
ENSG00000187079	ENSG00000057657	1
ENSG00000182944	ENSG00000137166	1
ENSG00000182944	ENSG00000137166	1
ENSG00000182944	ENSG00000137166	1
ENSG00000182944	ENSG00000137166	1
ENSG00000099326	ENSG00000148704	1
ENSG00000099326	ENSG00000148704	1
ENSG00000101412	ENSG00000182759	1
ENSG00000173404	ENSG00000114126	1
ENSG00000001167	ENSG00000130675	1
ENSG00000001167	ENSG00000130675	1
ENSG00000137203	ENSG00000114315	1
ENSG00000108753	ENSG00000170365	1
ENSG00000154727	ENSG00000105672	1
ENSG00000166478	ENSG00000179115	1
ENSG00000125952	ENSG00000171634	1
ENSG00000102974	ENSG00000152804	1
ENSG00000102974	ENSG00000152804	1
ENSG00000182944	ENSG00000135373	1
ENSG00000182944	ENSG00000135373	1
ENSG00000120738	ENSG00000171634	1
ENSG00000181690	ENSG00000179943	1
ENSG00000181690	ENSG00000179943	1
ENSG00000102145	ENSG00000163497	1
ENSG00000102145	ENSG00000163497	1
ENSG00000111046	ENSG00000147488	1
ENSG00000173039	ENSG00000178764	1
ENSG00000173039	ENSG00000178764	1
ENSG00000168269	ENSG00000118513	1
ENSG00000001167	ENSG00000138738	1
ENSG00000185591	ENSG00000175197	1
ENSG00000137273	ENSG00000120068	1
ENSG00000125952	ENSG00000172273	1
ENSG00000125952	ENSG00000172273	1
ENSG00000001167	ENSG00000197576	1
ENSG00000124782	ENSG00000167157	1
ENSG00000124782	ENSG00000167157	1
ENSG00000124782	ENSG00000167157	1
ENSG00000124782	ENSG00000167157	1
ENSG00000124782	ENSG00000167157	1
ENSG00000124782	ENSG00000167157	1
ENSG00000185591	ENSG00000102974	1
ENSG00000106331	ENSG00000106004	1
ENSG00000106331	ENSG00000106004	1
ENSG00000106331	ENSG00000106004	1
ENSG00000106331	ENSG00000106004	1
ENSG00000182944	ENSG00000175213	1
ENSG00000182944	ENSG00000175213	1
ENSG00000132170	ENSG00000147421	1
ENSG00000132170	ENSG00000147421	1
ENSG00000186350	ENSG00000147421	1
ENSG00000186350	ENSG00000147421	1
ENSG00000185591	ENSG00000169926	1
ENSG00000185591	ENSG00000169926	1
ENSG00000185591	ENSG00000169926	1
ENSG00000185591	ENSG00000169926	1
ENSG00000185591	ENSG00000169926	1
ENSG00000185591	ENSG00000169926	1
ENSG00000168269	ENSG00000218891	1
ENSG00000109320	ENSG00000125347	1
ENSG00000109320	ENSG00000125347	1
ENSG00000109320	ENSG00000125347	1
ENSG00000120738	ENSG00000181722	1
ENSG00000120738	ENSG00000181722	1
ENSG00000162676	ENSG00000166888	1
ENSG00000066336	ENSG00000169957	1
ENSG00000173404	ENSG00000121297	1
ENSG00000173404	ENSG00000121297	1
ENSG00000137203	ENSG00000095574	1
ENSG00000140009	ENSG00000114126	1
ENSG00000136997	ENSG00000175727	1
ENSG00000107187	ENSG00000187815	1
ENSG00000101076	ENSG00000204304	1
ENSG00000101076	ENSG00000204304	1
ENSG00000136826	ENSG00000107372	1
ENSG00000099326	ENSG00000043355	1
ENSG00000099326	ENSG00000043355	1
ENSG00000099326	ENSG00000043355	1
ENSG00000099326	ENSG00000043355	1
ENSG00000099326	ENSG00000131668	1
ENSG00000084093	ENSG00000161940	1
ENSG00000140009	ENSG00000104903	1
ENSG00000181449	ENSG00000123411	1
ENSG00000176678	ENSG00000087903	1
ENSG00000176678	ENSG00000087903	1
ENSG00000132170	ENSG00000163848	1
ENSG00000186350	ENSG00000163848	1
ENSG00000005889	ENSG00000115297	1
ENSG00000134323	ENSG00000179195	1
ENSG00000168269	ENSG00000176009	1
ENSG00000106331	ENSG00000181722	1
ENSG00000106331	ENSG00000181722	1
ENSG00000099326	ENSG00000172819	1
ENSG00000132170	ENSG00000170577	1
ENSG00000186350	ENSG00000170577	1
ENSG00000137203	ENSG00000196092	1
ENSG00000137203	ENSG00000196092	1
ENSG00000158773	ENSG00000175832	1
ENSG00000166478	ENSG00000154957	1
ENSG00000166478	ENSG00000154957	1
ENSG00000132170	ENSG00000091010	1
ENSG00000132170	ENSG00000091010	1
ENSG00000132170	ENSG00000091010	1
ENSG00000186350	ENSG00000091010	1
ENSG00000186350	ENSG00000091010	1
ENSG00000186350	ENSG00000091010	1
ENSG00000068305	ENSG00000176009	1
ENSG00000068305	ENSG00000176009	1
ENSG00000185591	ENSG00000196456	1
ENSG00000185591	ENSG00000196456	1
ENSG00000164299	ENSG00000242852	1
ENSG00000135374	ENSG00000170374	1
ENSG00000125347	ENSG00000006468	1
ENSG00000068305	ENSG00000005102	1
ENSG00000185630	ENSG00000163666	1
ENSG00000137203	ENSG00000108175	1
ENSG00000137203	ENSG00000108175	1
ENSG00000185591	ENSG00000069667	1
ENSG00000136826	ENSG00000143355	1
ENSG00000136826	ENSG00000089902	1
ENSG00000005889	ENSG00000181690	1
ENSG00000005889	ENSG00000181690	1
ENSG00000137203	ENSG00000136367	1
ENSG00000068305	ENSG00000152192	1
ENSG00000186350	ENSG00000188816	1
ENSG00000111424	ENSG00000188816	1
ENSG00000125952	ENSG00000112365	1
ENSG00000136826	ENSG00000179059	1
ENSG00000181449	ENSG00000142599	1
ENSG00000118689	ENSG00000184481	1
ENSG00000005889	ENSG00000087903	1
ENSG00000136997	ENSG00000109381	1
ENSG00000125952	ENSG00000109381	1
ENSG00000181690	ENSG00000007866	1
ENSG00000181690	ENSG00000007866	1
ENSG00000181690	ENSG00000007866	1
ENSG00000185591	ENSG00000125812	1
ENSG00000185591	ENSG00000125812	1
ENSG00000136997	ENSG00000134874	1
ENSG00000125952	ENSG00000134874	1
ENSG00000164330	ENSG00000126012	1
ENSG00000168269	ENSG00000128335	1
ENSG00000162924	ENSG00000126368	1
ENSG00000106331	ENSG00000157554	1
ENSG00000185591	ENSG00000136826	1
ENSG00000168310	ENSG00000010244	1
ENSG00000168310	ENSG00000010244	1
ENSG00000136826	ENSG00000107175	1
ENSG00000136826	ENSG00000107175	1
ENSG00000136826	ENSG00000107175	1
ENSG00000136826	ENSG00000107175	1
ENSG00000204531	ENSG00000165495	1
ENSG00000109320	ENSG00000070444	1
ENSG00000181690	ENSG00000170374	1
ENSG00000181690	ENSG00000170374	1
ENSG00000204531	ENSG00000167232	1
ENSG00000137203	ENSG00000078900	1
ENSG00000142539	ENSG00000161405	1
ENSG00000136826	ENSG00000160685	1
ENSG00000136826	ENSG00000160685	1
ENSG00000125347	ENSG00000128645	1
ENSG00000125347	ENSG00000128645	1
ENSG00000125347	ENSG00000128645	1
ENSG00000068305	ENSG00000167081	1
ENSG00000118260	ENSG00000131264	1
ENSG00000185591	ENSG00000078043	1
ENSG00000185591	ENSG00000078043	1
ENSG00000185591	ENSG00000078043	1
ENSG00000185591	ENSG00000078043	1
ENSG00000185591	ENSG00000078043	1
ENSG00000185591	ENSG00000078043	1
ENSG00000182944	ENSG00000134438	1
ENSG00000182944	ENSG00000134438	1
ENSG00000182944	ENSG00000175325	1
ENSG00000101076	ENSG00000113430	1
ENSG00000131408	ENSG00000184677	1
ENSG00000186350	ENSG00000184677	1
ENSG00000125952	ENSG00000163884	1
ENSG00000099326	ENSG00000182742	1
ENSG00000099326	ENSG00000182742	1
ENSG00000099326	ENSG00000182742	1
ENSG00000182944	ENSG00000126778	1
ENSG00000129514	ENSG00000131848	1
ENSG00000129514	ENSG00000131848	1
ENSG00000099326	ENSG00000151615	1
ENSG00000185591	ENSG00000100393	1
ENSG00000185591	ENSG00000100393	1
ENSG00000185591	ENSG00000100393	1
ENSG00000185591	ENSG00000100393	1
ENSG00000185591	ENSG00000100393	1
ENSG00000099326	ENSG00000155592	1
ENSG00000185591	ENSG00000109381	1
ENSG00000185591	ENSG00000109381	1
ENSG00000185591	ENSG00000128713	1
ENSG00000185591	ENSG00000128713	1
ENSG00000185591	ENSG00000128713	1
ENSG00000185591	ENSG00000128713	1
ENSG00000185591	ENSG00000134107	1
ENSG00000185591	ENSG00000134107	1
ENSG00000185591	ENSG00000134107	1
ENSG00000185591	ENSG00000134107	1
ENSG00000185591	ENSG00000130700	1
ENSG00000137203	ENSG00000116604	1
ENSG00000137203	ENSG00000116604	1
ENSG00000185591	ENSG00000160973	1
ENSG00000005889	ENSG00000004848	1
ENSG00000182944	ENSG00000197921	1
ENSG00000182944	ENSG00000197921	1
ENSG00000137203	ENSG00000178403	1
ENSG00000109320	ENSG00000029153	1
ENSG00000185591	ENSG00000102870	1
ENSG00000185591	ENSG00000102870	1
ENSG00000101096	ENSG00000180828	1
ENSG00000185591	ENSG00000108511	1
ENSG00000109320	ENSG00000108511	1
ENSG00000187140	ENSG00000187821	1
ENSG00000187140	ENSG00000187821	1
ENSG00000119715	ENSG00000170365	1
ENSG00000136997	ENSG00000164778	1
ENSG00000125952	ENSG00000164778	1
ENSG00000153234	ENSG00000115568	1
ENSG00000129514	ENSG00000091656	1
ENSG00000129514	ENSG00000091656	1
ENSG00000129514	ENSG00000091656	1
ENSG00000111046	ENSG00000119574	1
ENSG00000115112	ENSG00000157557	1
ENSG00000181690	ENSG00000105991	1
ENSG00000185630	ENSG00000143390	1
ENSG00000136997	ENSG00000107859	1
ENSG00000182944	ENSG00000143373	1
ENSG00000182944	ENSG00000143373	1
ENSG00000181690	ENSG00000179348	1
ENSG00000181690	ENSG00000179348	1
ENSG00000137203	ENSG00000100393	1
ENSG00000135100	ENSG00000163666	1
ENSG00000181449	ENSG00000185669	1
ENSG00000168269	ENSG00000109851	1
ENSG00000132170	ENSG00000123407	1
ENSG00000186350	ENSG00000123407	1
ENSG00000084093	ENSG00000155966	1
ENSG00000125952	ENSG00000198046	1
ENSG00000124782	ENSG00000129911	1
ENSG00000005889	ENSG00000122592	1
ENSG00000136826	ENSG00000103241	1
ENSG00000142539	ENSG00000198795	1
ENSG00000107807	ENSG00000244405	1
ENSG00000141905	ENSG00000244405	1
ENSG00000136826	ENSG00000082175	1
ENSG00000136826	ENSG00000082175	1
ENSG00000204531	ENSG00000214635	1
ENSG00000204531	ENSG00000214635	1
ENSG00000116044	ENSG00000130182	1
ENSG00000116044	ENSG00000136931	1
ENSG00000136997	ENSG00000101126	1
ENSG00000136826	ENSG00000072364	1
ENSG00000136826	ENSG00000072364	1
ENSG00000091831	ENSG00000143257	1
ENSG00000102974	ENSG00000164900	1
ENSG00000185591	ENSG00000139352	1
ENSG00000185591	ENSG00000139352	1
ENSG00000185591	ENSG00000139352	1
ENSG00000185591	ENSG00000139352	1
ENSG00000185591	ENSG00000139352	1
ENSG00000185591	ENSG00000139352	1
ENSG00000185591	ENSG00000139352	1
ENSG00000185591	ENSG00000139352	1
ENSG00000185591	ENSG00000139352	1
ENSG00000185591	ENSG00000139352	1
ENSG00000173404	ENSG00000140265	1
ENSG00000168269	ENSG00000077092	1
ENSG00000012048	ENSG00000196453	1
ENSG00000109320	ENSG00000111249	1
ENSG00000113196	ENSG00000134874	1
ENSG00000071564	ENSG00000134874	1
ENSG00000099326	ENSG00000162924	1
ENSG00000129514	ENSG00000005889	1
ENSG00000124782	ENSG00000120784	1
ENSG00000124782	ENSG00000120784	1
ENSG00000196092	ENSG00000124782	1
ENSG00000196092	ENSG00000124782	1
ENSG00000068305	ENSG00000127528	1
ENSG00000131408	ENSG00000164920	1
ENSG00000186350	ENSG00000164920	1
ENSG00000084093	ENSG00000116731	1
ENSG00000084093	ENSG00000124827	1
ENSG00000101412	ENSG00000143373	1
ENSG00000175745	ENSG00000131408	1
ENSG00000181449	ENSG00000205189	1
ENSG00000181449	ENSG00000205189	1
ENSG00000182944	ENSG00000185219	1
ENSG00000168269	ENSG00000196437	1
ENSG00000168269	ENSG00000196437	1
ENSG00000168269	ENSG00000196437	1
ENSG00000168269	ENSG00000196437	1
ENSG00000120738	ENSG00000169856	1
ENSG00000106331	ENSG00000184271	1
ENSG00000106331	ENSG00000184271	1
ENSG00000106331	ENSG00000184271	1
ENSG00000134323	ENSG00000125952	1
ENSG00000185591	ENSG00000171532	1
ENSG00000185591	ENSG00000171532	1
ENSG00000185591	ENSG00000171532	1
ENSG00000185591	ENSG00000171532	1
ENSG00000185591	ENSG00000171532	1
ENSG00000115112	ENSG00000113430	1
ENSG00000182944	ENSG00000169083	1
ENSG00000182944	ENSG00000169083	1
ENSG00000182944	ENSG00000169083	1
ENSG00000182944	ENSG00000169083	1
ENSG00000182944	ENSG00000169083	1
ENSG00000182944	ENSG00000169083	1
ENSG00000182944	ENSG00000169083	1
ENSG00000137203	ENSG00000117625	1
ENSG00000137203	ENSG00000169926	1
ENSG00000185591	ENSG00000197921	1
ENSG00000185591	ENSG00000197921	1
ENSG00000185591	ENSG00000197921	1
ENSG00000185591	ENSG00000197921	1
ENSG00000185591	ENSG00000197921	1
ENSG00000137203	ENSG00000112365	1
ENSG00000136826	ENSG00000165606	1
ENSG00000101412	ENSG00000213676	1
ENSG00000129514	ENSG00000196678	1
ENSG00000111046	ENSG00000204304	1
ENSG00000124782	ENSG00000107175	1
ENSG00000124782	ENSG00000107175	1
ENSG00000162367	ENSG00000166949	1
ENSG00000071564	ENSG00000166949	1
ENSG00000136826	ENSG00000185122	1
ENSG00000136826	ENSG00000185122	1
ENSG00000185591	ENSG00000155592	1
ENSG00000185591	ENSG00000155592	1
ENSG00000185591	ENSG00000155592	1
ENSG00000185591	ENSG00000155592	1
ENSG00000185591	ENSG00000155592	1
ENSG00000185591	ENSG00000155592	1
ENSG00000185591	ENSG00000155592	1
ENSG00000185591	ENSG00000155592	1
ENSG00000185591	ENSG00000155592	1
ENSG00000185591	ENSG00000155592	1
ENSG00000185591	ENSG00000155592	1
ENSG00000099326	ENSG00000122691	1
ENSG00000099326	ENSG00000122691	1
ENSG00000132170	ENSG00000140396	1
ENSG00000132170	ENSG00000140396	1
ENSG00000186350	ENSG00000140396	1
ENSG00000186350	ENSG00000140396	1
ENSG00000185591	ENSG00000173404	1
ENSG00000185591	ENSG00000173404	1
ENSG00000185591	ENSG00000173404	1
ENSG00000159216	ENSG00000028277	1
ENSG00000005889	ENSG00000183621	1
ENSG00000141510	ENSG00000121297	1
ENSG00000136826	ENSG00000131196	1
ENSG00000136826	ENSG00000131196	1
ENSG00000136826	ENSG00000131196	1
ENSG00000182944	ENSG00000122691	1
ENSG00000182944	ENSG00000122691	1
ENSG00000182944	ENSG00000122691	1
ENSG00000182944	ENSG00000122691	1
ENSG00000107187	ENSG00000116990	1
ENSG00000107807	ENSG00000143365	1
ENSG00000141905	ENSG00000143365	1
ENSG00000120738	ENSG00000118513	1
ENSG00000164458	ENSG00000153779	1
ENSG00000135100	ENSG00000158691	1
ENSG00000136826	ENSG00000130522	1
ENSG00000136826	ENSG00000130522	1
ENSG00000136826	ENSG00000130522	1
ENSG00000136826	ENSG00000130522	1
ENSG00000181690	ENSG00000111249	1
ENSG00000181690	ENSG00000111249	1
ENSG00000115112	ENSG00000119725	1
ENSG00000168310	ENSG00000160062	1
ENSG00000181690	ENSG00000037965	1
ENSG00000181690	ENSG00000037965	1
ENSG00000136826	ENSG00000175387	1
ENSG00000136826	ENSG00000175387	1
ENSG00000136826	ENSG00000175387	1
ENSG00000084093	ENSG00000160094	1
ENSG00000168610	ENSG00000175329	1
ENSG00000186350	ENSG00000171540	1
ENSG00000186350	ENSG00000171540	1
ENSG00000141542	ENSG00000171540	1
ENSG00000141542	ENSG00000171540	1
ENSG00000175745	ENSG00000115112	1
ENSG00000175745	ENSG00000115112	1
ENSG00000109320	ENSG00000129152	1
ENSG00000109320	ENSG00000129152	1
ENSG00000109320	ENSG00000129152	1
ENSG00000109320	ENSG00000129152	1
ENSG00000196092	ENSG00000167491	1
ENSG00000185591	ENSG00000160224	1
ENSG00000185591	ENSG00000160224	1
ENSG00000185591	ENSG00000160224	1
ENSG00000134323	ENSG00000126003	1
ENSG00000164330	ENSG00000196482	1
ENSG00000136826	ENSG00000197343	1
ENSG00000136826	ENSG00000198517	1
ENSG00000171786	ENSG00000169136	1
ENSG00000102935	ENSG00000112658	1
ENSG00000124782	ENSG00000182318	1
ENSG00000124782	ENSG00000182318	1
ENSG00000124782	ENSG00000182318	1
ENSG00000124782	ENSG00000182318	1
ENSG00000124782	ENSG00000182318	1
ENSG00000124782	ENSG00000182318	1
ENSG00000124782	ENSG00000182318	1
ENSG00000091831	ENSG00000176654	1
ENSG00000181449	ENSG00000181894	1
ENSG00000168269	ENSG00000158773	1
ENSG00000120738	ENSG00000101096	1
ENSG00000001167	ENSG00000167081	1
ENSG00000126767	ENSG00000196458	1
ENSG00000066336	ENSG00000197782	1
ENSG00000185591	ENSG00000167800	1
ENSG00000185591	ENSG00000167800	1
ENSG00000182944	ENSG00000139154	1
ENSG00000185591	ENSG00000128709	1
ENSG00000185591	ENSG00000128709	1
ENSG00000185591	ENSG00000128709	1
ENSG00000184895	ENSG00000074657	1
ENSG00000184895	ENSG00000074657	1
ENSG00000168269	ENSG00000116833	1
ENSG00000182944	ENSG00000196233	1
ENSG00000005889	ENSG00000125813	1
ENSG00000125952	ENSG00000205189	1
ENSG00000106331	ENSG00000196350	1
ENSG00000173404	ENSG00000183072	1
ENSG00000187079	ENSG00000185278	1
ENSG00000158773	ENSG00000136931	1
ENSG00000106410	ENSG00000170374	1
ENSG00000187140	ENSG00000111269	1
ENSG00000166478	ENSG00000204519	1
ENSG00000107187	ENSG00000008197	1
ENSG00000115112	ENSG00000078043	1
ENSG00000185591	ENSG00000167625	1
ENSG00000173039	ENSG00000176542	1
ENSG00000005889	ENSG00000183621	1
ENSG00000187140	ENSG00000186130	1
ENSG00000187140	ENSG00000186130	1
ENSG00000125952	ENSG00000128714	1
ENSG00000187140	ENSG00000188801	1
ENSG00000187140	ENSG00000188801	1
ENSG00000187140	ENSG00000188801	1
ENSG00000187140	ENSG00000188801	1
ENSG00000136826	ENSG00000153048	1
ENSG00000137203	ENSG00000083307	1
ENSG00000132170	ENSG00000188909	1
ENSG00000132170	ENSG00000188909	1
ENSG00000186350	ENSG00000188909	1
ENSG00000186350	ENSG00000188909	1
ENSG00000181690	ENSG00000184058	1
ENSG00000181690	ENSG00000184058	1
ENSG00000125398	ENSG00000151702	1
ENSG00000158711	ENSG00000157259	1
ENSG00000001167	ENSG00000164900	1
ENSG00000181690	ENSG00000165244	1
ENSG00000185591	ENSG00000125820	1
ENSG00000185591	ENSG00000125820	1
ENSG00000185591	ENSG00000125820	1
ENSG00000185591	ENSG00000125820	1
ENSG00000136826	ENSG00000171448	1
ENSG00000136826	ENSG00000171448	1
ENSG00000124782	ENSG00000158055	1
ENSG00000124782	ENSG00000158055	1
ENSG00000124782	ENSG00000158055	1
ENSG00000124782	ENSG00000158055	1
ENSG00000124782	ENSG00000158055	1
ENSG00000124782	ENSG00000158055	1
ENSG00000124782	ENSG00000158055	1
ENSG00000124782	ENSG00000158055	1
ENSG00000106331	ENSG00000164438	1
ENSG00000106331	ENSG00000164438	1
ENSG00000106331	ENSG00000164438	1
ENSG00000106331	ENSG00000164438	1
ENSG00000181690	ENSG00000141027	1
ENSG00000132170	ENSG00000090661	1
ENSG00000186350	ENSG00000090661	1
ENSG00000136826	ENSG00000130584	1
ENSG00000136826	ENSG00000130584	1
ENSG00000136826	ENSG00000130584	1
ENSG00000136826	ENSG00000130584	1
ENSG00000164299	ENSG00000078900	1
ENSG00000136826	ENSG00000163792	1
ENSG00000182944	ENSG00000177508	1
ENSG00000182944	ENSG00000177508	1
ENSG00000182944	ENSG00000177508	1
ENSG00000182944	ENSG00000177508	1
ENSG00000182944	ENSG00000177508	1
ENSG00000182944	ENSG00000177508	1
ENSG00000182944	ENSG00000177508	1
ENSG00000141510	ENSG00000131848	1
ENSG00000182944	ENSG00000204304	1
ENSG00000182944	ENSG00000204304	1
ENSG00000182944	ENSG00000204304	1
ENSG00000182944	ENSG00000204304	1
ENSG00000187140	ENSG00000134874	1
ENSG00000135100	ENSG00000164107	1
ENSG00000185591	ENSG00000204060	1
ENSG00000185591	ENSG00000204060	1
ENSG00000185591	ENSG00000204060	1
ENSG00000185591	ENSG00000204060	1
ENSG00000185591	ENSG00000204060	1
ENSG00000185591	ENSG00000204060	1
ENSG00000185591	ENSG00000204060	1
ENSG00000185591	ENSG00000204060	1
ENSG00000185591	ENSG00000204060	1
ENSG00000185591	ENSG00000204060	1
ENSG00000185591	ENSG00000204060	1
ENSG00000118260	ENSG00000205922	1
ENSG00000136997	ENSG00000175832	1
ENSG00000136997	ENSG00000175832	1
ENSG00000125952	ENSG00000175832	1
ENSG00000125952	ENSG00000175832	1
ENSG00000111046	ENSG00000161940	1
ENSG00000135374	ENSG00000087510	1
ENSG00000135374	ENSG00000087510	1
ENSG00000126767	ENSG00000177302	1
ENSG00000173404	ENSG00000213676	1
ENSG00000099326	ENSG00000170549	1
ENSG00000126767	ENSG00000083812	1
ENSG00000054598	ENSG00000144218	1
ENSG00000175745	ENSG00000196628	1
ENSG00000164379	ENSG00000196437	1
ENSG00000164379	ENSG00000196437	1
ENSG00000185630	ENSG00000196767	1
ENSG00000168310	ENSG00000181722	1
ENSG00000181690	ENSG00000109906	1
ENSG00000181690	ENSG00000109906	1
ENSG00000129514	ENSG00000176399	1
ENSG00000129514	ENSG00000176399	1
ENSG00000007372	ENSG00000123268	1
ENSG00000124782	ENSG00000170485	1
ENSG00000124782	ENSG00000131721	1
ENSG00000124782	ENSG00000131721	1
ENSG00000124782	ENSG00000131721	1
ENSG00000124782	ENSG00000131721	1
ENSG00000124782	ENSG00000131721	1
ENSG00000124782	ENSG00000131721	1
ENSG00000124782	ENSG00000131721	1
ENSG00000124782	ENSG00000131721	1
ENSG00000124782	ENSG00000131721	1
ENSG00000164299	ENSG00000130751	1
ENSG00000175745	ENSG00000156150	1
ENSG00000181690	ENSG00000126804	1
ENSG00000185591	ENSG00000117625	1
ENSG00000185591	ENSG00000117625	1
ENSG00000185591	ENSG00000117625	1
ENSG00000181690	ENSG00000181827	1
ENSG00000181690	ENSG00000181827	1
ENSG00000181690	ENSG00000181827	1
ENSG00000136997	ENSG00000105516	1
ENSG00000140009	ENSG00000054598	1
ENSG00000001167	ENSG00000204060	1
ENSG00000186350	ENSG00000164853	1
ENSG00000111424	ENSG00000164853	1
ENSG00000132170	ENSG00000142539	1
ENSG00000132170	ENSG00000142539	1
ENSG00000186350	ENSG00000142539	1
ENSG00000186350	ENSG00000142539	1
ENSG00000185591	ENSG00000068305	1
ENSG00000185591	ENSG00000068305	1
ENSG00000111046	ENSG00000163508	1
ENSG00000111046	ENSG00000163508	1
ENSG00000124782	ENSG00000116035	1
ENSG00000124782	ENSG00000116035	1
ENSG00000124782	ENSG00000116035	1
ENSG00000113580	ENSG00000105516	1
ENSG00000113580	ENSG00000105516	1
ENSG00000136997	ENSG00000163884	1
ENSG00000163497	ENSG00000108813	1
ENSG00000136826	ENSG00000011451	1
ENSG00000106331	ENSG00000213973	1
ENSG00000005889	ENSG00000130182	1
ENSG00000131408	ENSG00000175745	1
ENSG00000186350	ENSG00000175745	1
ENSG00000181690	ENSG00000188994	1
ENSG00000177606	ENSG00000173757	1
ENSG00000005889	ENSG00000154727	1
ENSG00000164379	ENSG00000179456	1
ENSG00000109320	ENSG00000111249	1
ENSG00000204103	ENSG00000140548	1
ENSG00000102935	ENSG00000168267	1
ENSG00000102935	ENSG00000168267	1
ENSG00000091831	ENSG00000166987	1
ENSG00000185591	ENSG00000131914	1
ENSG00000185591	ENSG00000131914	1
ENSG00000185591	ENSG00000131914	1
ENSG00000185591	ENSG00000131914	1
ENSG00000185591	ENSG00000131914	1
ENSG00000185591	ENSG00000131914	1
ENSG00000185591	ENSG00000131914	1
ENSG00000185591	ENSG00000131914	1
ENSG00000185591	ENSG00000131914	1
ENSG00000185591	ENSG00000131914	1
ENSG00000185591	ENSG00000131914	1
ENSG00000185591	ENSG00000131914	1
ENSG00000068305	ENSG00000205250	1
ENSG00000124782	ENSG00000131914	1
ENSG00000124782	ENSG00000131914	1
ENSG00000124782	ENSG00000131914	1
ENSG00000124782	ENSG00000131914	1
ENSG00000124782	ENSG00000131914	1
ENSG00000124782	ENSG00000131914	1
ENSG00000124782	ENSG00000131914	1
ENSG00000124782	ENSG00000131914	1
ENSG00000124782	ENSG00000131914	1
ENSG00000124782	ENSG00000131914	1
ENSG00000124782	ENSG00000131914	1
ENSG00000124782	ENSG00000131914	1
ENSG00000124782	ENSG00000131914	1
ENSG00000124782	ENSG00000131914	1
ENSG00000124782	ENSG00000131914	1
ENSG00000124782	ENSG00000131914	1
ENSG00000124782	ENSG00000131914	1
ENSG00000124782	ENSG00000131914	1
ENSG00000124782	ENSG00000131914	1
ENSG00000124782	ENSG00000131914	1
ENSG00000124782	ENSG00000131914	1
ENSG00000124782	ENSG00000131914	1
ENSG00000124782	ENSG00000131914	1
ENSG00000124782	ENSG00000131914	1
ENSG00000124782	ENSG00000131914	1
ENSG00000136826	ENSG00000136367	1
ENSG00000099326	ENSG00000184058	1
ENSG00000099326	ENSG00000184058	1
ENSG00000175745	ENSG00000175745	1
ENSG00000102935	ENSG00000064218	1
ENSG00000185591	ENSG00000173068	1
ENSG00000185591	ENSG00000173068	1
ENSG00000185591	ENSG00000173068	1
ENSG00000185591	ENSG00000173068	1
ENSG00000185591	ENSG00000173068	1
ENSG00000185591	ENSG00000173068	1
ENSG00000185591	ENSG00000173068	1
ENSG00000185591	ENSG00000173068	1
ENSG00000185591	ENSG00000173068	1
ENSG00000185591	ENSG00000173068	1
ENSG00000185591	ENSG00000173068	1
ENSG00000185591	ENSG00000173068	1
ENSG00000137203	ENSG00000107187	1
ENSG00000158773	ENSG00000163884	1
ENSG00000102974	ENSG00000159216	1
ENSG00000181690	ENSG00000101096	1
ENSG00000164736	ENSG00000131721	1
ENSG00000187140	ENSG00000179981	1
ENSG00000187140	ENSG00000179981	1
ENSG00000069667	ENSG00000179981	1
ENSG00000066336	ENSG00000169981	1
ENSG00000187140	ENSG00000163159	1
ENSG00000187140	ENSG00000163159	1
ENSG00000163064	ENSG00000215897	1
ENSG00000185591	ENSG00000115507	1
ENSG00000185591	ENSG00000115507	1
ENSG00000124782	ENSG00000196767	1
ENSG00000124782	ENSG00000196767	1
ENSG00000125798	ENSG00000140548	1
ENSG00000168610	ENSG00000106331	1
ENSG00000106331	ENSG00000010818	1
ENSG00000168610	ENSG00000175329	1
ENSG00000132170	ENSG00000169840	1
ENSG00000186350	ENSG00000169840	1
ENSG00000075891	ENSG00000198026	1
ENSG00000175745	ENSG00000106331	1
ENSG00000120738	ENSG00000089902	1
ENSG00000120738	ENSG00000089902	1
ENSG00000109320	ENSG00000164900	1
ENSG00000109320	ENSG00000118260	1
ENSG00000109320	ENSG00000118260	1
ENSG00000163497	ENSG00000020256	1
ENSG00000163497	ENSG00000020256	1
ENSG00000163497	ENSG00000020256	1
ENSG00000109320	ENSG00000163848	1
ENSG00000005889	ENSG00000128709	1
ENSG00000005889	ENSG00000128709	1
ENSG00000204531	ENSG00000135374	1
ENSG00000204531	ENSG00000135374	1
ENSG00000005889	ENSG00000124151	1
ENSG00000118260	ENSG00000198026	1
ENSG00000137203	ENSG00000198816	1
ENSG00000167034	ENSG00000180081	1
ENSG00000154727	ENSG00000171466	1
ENSG00000099326	ENSG00000109132	1
ENSG00000099326	ENSG00000109132	1
ENSG00000115112	ENSG00000172819	1
ENSG00000115112	ENSG00000081189	1
ENSG00000137203	ENSG00000072310	1
ENSG00000137203	ENSG00000072310	1
ENSG00000173404	ENSG00000175325	1
ENSG00000183072	ENSG00000173917	1
ENSG00000124782	ENSG00000117139	1
ENSG00000124782	ENSG00000117139	1
ENSG00000136826	ENSG00000213999	1
ENSG00000136826	ENSG00000213999	1
ENSG00000136826	ENSG00000213999	1
ENSG00000136826	ENSG00000213999	1
ENSG00000112658	ENSG00000179388	1
ENSG00000112658	ENSG00000179388	1
ENSG00000106410	ENSG00000129535	1
ENSG00000124782	ENSG00000175745	1
ENSG00000137203	ENSG00000172201	1
ENSG00000204531	ENSG00000128000	1
ENSG00000183072	ENSG00000122145	1
ENSG00000091831	ENSG00000242852	1
ENSG00000091831	ENSG00000242852	1
ENSG00000166478	ENSG00000174738	1
ENSG00000164330	ENSG00000243335	1
ENSG00000187079	ENSG00000106006	1
ENSG00000136826	ENSG00000130675	1
ENSG00000109320	ENSG00000089902	1
ENSG00000091831	ENSG00000179943	1
ENSG00000101076	ENSG00000170448	1
ENSG00000137203	ENSG00000101665	1
ENSG00000182944	ENSG00000151702	1
ENSG00000132170	ENSG00000170689	1
ENSG00000132170	ENSG00000170689	1
ENSG00000186350	ENSG00000170689	1
ENSG00000186350	ENSG00000170689	1
ENSG00000171786	ENSG00000168874	1
ENSG00000069667	ENSG00000114126	1
ENSG00000182944	ENSG00000140836	1
ENSG00000182944	ENSG00000140836	1
ENSG00000181449	ENSG00000197863	1
ENSG00000115415	ENSG00000122691	1
ENSG00000183072	ENSG00000172238	1
ENSG00000181690	ENSG00000083842	1
ENSG00000185591	ENSG00000213015	1
ENSG00000185591	ENSG00000213015	1
ENSG00000185591	ENSG00000213015	1
ENSG00000069667	ENSG00000171735	1
ENSG00000137203	ENSG00000107175	1
ENSG00000137203	ENSG00000107175	1
ENSG00000119715	ENSG00000065978	1
ENSG00000001167	ENSG00000205189	1
ENSG00000136826	ENSG00000105497	1
ENSG00000168610	ENSG00000122877	1
ENSG00000119715	ENSG00000112242	1
ENSG00000102974	ENSG00000166860	1
ENSG00000005889	ENSG00000059728	1
ENSG00000185591	ENSG00000123364	1
ENSG00000185591	ENSG00000123364	1
ENSG00000185591	ENSG00000123364	1
ENSG00000185591	ENSG00000123364	1
ENSG00000185591	ENSG00000123364	1
ENSG00000185591	ENSG00000123364	1
ENSG00000185591	ENSG00000123364	1
ENSG00000136826	ENSG00000204103	1
ENSG00000124782	ENSG00000179388	1
ENSG00000124782	ENSG00000179388	1
ENSG00000124782	ENSG00000179388	1
ENSG00000124782	ENSG00000179388	1
ENSG00000124782	ENSG00000179388	1
ENSG00000124782	ENSG00000179388	1
ENSG00000204103	ENSG00000170616	1
ENSG00000185591	ENSG00000111145	1
ENSG00000185591	ENSG00000111145	1
ENSG00000185591	ENSG00000111145	1
ENSG00000185591	ENSG00000111145	1
ENSG00000119715	ENSG00000136826	1
ENSG00000196092	ENSG00000126804	1
ENSG00000102974	ENSG00000188786	1
ENSG00000091831	ENSG00000125533	1
ENSG00000001167	ENSG00000064195	1
ENSG00000168610	ENSG00000188786	1
ENSG00000120738	ENSG00000162924	1
ENSG00000185591	ENSG00000178951	1
ENSG00000185591	ENSG00000178951	1
ENSG00000185591	ENSG00000178951	1
ENSG00000185591	ENSG00000178951	1
ENSG00000185591	ENSG00000178951	1
ENSG00000185591	ENSG00000178951	1
ENSG00000185591	ENSG00000178951	1
ENSG00000185591	ENSG00000178951	1
ENSG00000185591	ENSG00000178951	1
ENSG00000185591	ENSG00000178951	1
ENSG00000185591	ENSG00000178951	1
ENSG00000185591	ENSG00000178951	1
ENSG00000185591	ENSG00000178951	1
ENSG00000106331	ENSG00000166860	1
ENSG00000136826	ENSG00000183621	1
ENSG00000136826	ENSG00000183621	1
ENSG00000136826	ENSG00000183621	1
ENSG00000136826	ENSG00000183621	1
ENSG00000136826	ENSG00000183621	1
ENSG00000136826	ENSG00000183621	1
ENSG00000131408	ENSG00000163435	1
ENSG00000186350	ENSG00000163435	1
ENSG00000100644	ENSG00000169856	1
ENSG00000143437	ENSG00000169856	1
ENSG00000185591	ENSG00000011451	1
ENSG00000185591	ENSG00000011451	1
ENSG00000185591	ENSG00000011451	1
ENSG00000185591	ENSG00000011451	1
ENSG00000185591	ENSG00000011451	1
ENSG00000185591	ENSG00000011451	1
ENSG00000185591	ENSG00000011451	1
ENSG00000185591	ENSG00000011451	1
ENSG00000185591	ENSG00000011451	1
ENSG00000185591	ENSG00000011451	1
ENSG00000185591	ENSG00000011451	1
ENSG00000185591	ENSG00000011451	1
ENSG00000185591	ENSG00000011451	1
ENSG00000185591	ENSG00000130700	1
ENSG00000102935	ENSG00000182979	1
ENSG00000005889	ENSG00000095951	1
ENSG00000125398	ENSG00000118922	1
ENSG00000182944	ENSG00000117318	1
ENSG00000166478	ENSG00000129654	1
ENSG00000166478	ENSG00000186660	1
ENSG00000166478	ENSG00000186660	1
ENSG00000181449	ENSG00000182158	1
ENSG00000124782	ENSG00000177468	1
ENSG00000111046	ENSG00000135100	1
ENSG00000120738	ENSG00000109851	1
ENSG00000187140	ENSG00000151379	1
ENSG00000118260	ENSG00000164651	1
ENSG00000181690	ENSG00000189079	1
ENSG00000169083	ENSG00000133794	1
ENSG00000125952	ENSG00000175387	1
ENSG00000125952	ENSG00000182742	1
ENSG00000182944	ENSG00000140548	1
ENSG00000182944	ENSG00000140548	1
ENSG00000182944	ENSG00000140548	1
ENSG00000182944	ENSG00000140548	1
ENSG00000182944	ENSG00000140548	1
ENSG00000182944	ENSG00000140548	1
ENSG00000182944	ENSG00000140548	1
ENSG00000182944	ENSG00000140548	1
ENSG00000182944	ENSG00000140548	1
ENSG00000182944	ENSG00000140548	1
ENSG00000182944	ENSG00000140548	1
ENSG00000182944	ENSG00000140548	1
ENSG00000182944	ENSG00000140548	1
ENSG00000182944	ENSG00000140548	1
ENSG00000181449	ENSG00000113722	1
ENSG00000132170	ENSG00000196793	1
ENSG00000186350	ENSG00000196793	1
ENSG00000182944	ENSG00000105229	1
ENSG00000182944	ENSG00000105229	1
ENSG00000101412	ENSG00000173404	1
ENSG00000168269	ENSG00000175213	1
ENSG00000162676	ENSG00000170345	1
ENSG00000172273	ENSG00000243943	1
ENSG00000185591	ENSG00000109101	1
ENSG00000176678	ENSG00000112658	1
ENSG00000107187	ENSG00000152192	1
ENSG00000185591	ENSG00000141646	1
ENSG00000185591	ENSG00000138136	1
ENSG00000134323	ENSG00000168610	1
ENSG00000168610	ENSG00000170577	1
ENSG00000196092	ENSG00000204335	1
ENSG00000106331	ENSG00000119950	1
ENSG00000106331	ENSG00000119950	1
ENSG00000106331	ENSG00000119950	1
ENSG00000181690	ENSG00000169131	1
ENSG00000106331	ENSG00000166478	1
ENSG00000106331	ENSG00000166478	1
ENSG00000135100	ENSG00000144355	1
ENSG00000135100	ENSG00000144355	1
ENSG00000101412	ENSG00000139800	1
ENSG00000132170	ENSG00000196453	1
ENSG00000132170	ENSG00000196453	1
ENSG00000186350	ENSG00000196453	1
ENSG00000186350	ENSG00000196453	1
ENSG00000001167	ENSG00000006194	1
ENSG00000163497	ENSG00000119574	1
ENSG00000162676	ENSG00000171735	1
ENSG00000184895	ENSG00000043355	1
ENSG00000118260	ENSG00000104856	1
ENSG00000137203	ENSG00000142611	1
ENSG00000106331	ENSG00000203989	1
ENSG00000113196	ENSG00000123358	1
ENSG00000113196	ENSG00000123358	1
ENSG00000071564	ENSG00000123358	1
ENSG00000071564	ENSG00000123358	1
ENSG00000168269	ENSG00000118526	1
ENSG00000091831	ENSG00000107187	1
ENSG00000118260	ENSG00000128573	1
ENSG00000115415	ENSG00000196437	1
ENSG00000168610	ENSG00000177125	1
ENSG00000168610	ENSG00000177125	1
ENSG00000185591	ENSG00000122515	1
ENSG00000185591	ENSG00000122515	1
ENSG00000185591	ENSG00000122515	1
ENSG00000185591	ENSG00000122515	1
ENSG00000185591	ENSG00000122515	1
ENSG00000185591	ENSG00000122515	1
ENSG00000185591	ENSG00000122515	1
ENSG00000135374	ENSG00000170653	1
ENSG00000166478	ENSG00000067066	1
ENSG00000204531	ENSG00000185507	1
ENSG00000181449	ENSG00000105996	1
ENSG00000126767	ENSG00000119574	1
ENSG00000126767	ENSG00000119574	1
ENSG00000204103	ENSG00000204103	1
ENSG00000204103	ENSG00000204103	1
ENSG00000106331	ENSG00000177932	1
ENSG00000106331	ENSG00000177932	1
ENSG00000136826	ENSG00000136931	1
ENSG00000099326	ENSG00000165495	1
ENSG00000196092	ENSG00000185122	1
ENSG00000196092	ENSG00000185122	1
ENSG00000204531	ENSG00000144355	1
ENSG00000185591	ENSG00000181827	1
ENSG00000185591	ENSG00000181827	1
ENSG00000185591	ENSG00000181827	1
ENSG00000185591	ENSG00000181827	1
ENSG00000185591	ENSG00000181827	1
ENSG00000185591	ENSG00000181827	1
ENSG00000185591	ENSG00000181827	1
ENSG00000185591	ENSG00000181827	1
ENSG00000185591	ENSG00000181827	1
ENSG00000173039	ENSG00000128610	1
ENSG00000158711	ENSG00000147421	1
ENSG00000101096	ENSG00000173917	1
ENSG00000101096	ENSG00000173917	1
ENSG00000115415	ENSG00000165556	1
ENSG00000163497	ENSG00000175197	1
ENSG00000185591	ENSG00000122859	1
ENSG00000163497	ENSG00000007866	1
ENSG00000164330	ENSG00000167981	1
ENSG00000185591	ENSG00000186766	1
ENSG00000185591	ENSG00000186766	1
ENSG00000185591	ENSG00000186766	1
ENSG00000005889	ENSG00000185122	1
ENSG00000136826	ENSG00000179195	1
ENSG00000136826	ENSG00000179195	1
ENSG00000136826	ENSG00000179195	1
ENSG00000136826	ENSG00000179195	1
ENSG00000136826	ENSG00000179195	1
ENSG00000109320	ENSG00000076108	1
ENSG00000182944	ENSG00000184937	1
ENSG00000182944	ENSG00000184937	1
ENSG00000182944	ENSG00000184939	1
ENSG00000153234	ENSG00000141448	1
ENSG00000173404	ENSG00000165156	1
ENSG00000185591	ENSG00000054598	1
ENSG00000185591	ENSG00000054598	1
ENSG00000185591	ENSG00000054598	1
ENSG00000069667	ENSG00000169635	1
ENSG00000001167	ENSG00000171649	1
ENSG00000132170	ENSG00000187786	1
ENSG00000186350	ENSG00000187786	1
ENSG00000106331	ENSG00000171532	1
ENSG00000106331	ENSG00000171532	1
ENSG00000106331	ENSG00000171532	1
ENSG00000106331	ENSG00000171532	1
ENSG00000101096	ENSG00000143006	1
ENSG00000142539	ENSG00000177302	1
ENSG00000185591	ENSG00000127124	1
ENSG00000185591	ENSG00000127124	1
ENSG00000185591	ENSG00000127124	1
ENSG00000185591	ENSG00000127124	1
ENSG00000185591	ENSG00000127124	1
ENSG00000185591	ENSG00000127124	1
ENSG00000185591	ENSG00000127124	1
ENSG00000185591	ENSG00000075891	1
ENSG00000185591	ENSG00000075891	1
ENSG00000185591	ENSG00000075891	1
ENSG00000185591	ENSG00000075891	1
ENSG00000173404	ENSG00000187786	1
ENSG00000182944	ENSG00000163497	1
ENSG00000182944	ENSG00000163497	1
ENSG00000182944	ENSG00000163497	1
ENSG00000182944	ENSG00000163497	1
ENSG00000182944	ENSG00000163497	1
ENSG00000182944	ENSG00000163497	1
ENSG00000182944	ENSG00000163497	1
ENSG00000182944	ENSG00000163497	1
ENSG00000182944	ENSG00000163497	1
ENSG00000137273	ENSG00000057657	1
ENSG00000181690	ENSG00000136997	1
ENSG00000181690	ENSG00000136997	1
ENSG00000182944	ENSG00000053254	1
ENSG00000182944	ENSG00000053254	1
ENSG00000125347	ENSG00000126012	1
ENSG00000187140	ENSG00000086666	1
ENSG00000185591	ENSG00000125740	1
ENSG00000185591	ENSG00000182463	1
ENSG00000185591	ENSG00000182463	1
ENSG00000185591	ENSG00000182463	1
ENSG00000185591	ENSG00000182463	1
ENSG00000185591	ENSG00000182463	1
ENSG00000106331	ENSG00000090447	1
ENSG00000106331	ENSG00000090447	1
ENSG00000106331	ENSG00000090447	1
ENSG00000136826	ENSG00000171466	1
ENSG00000136826	ENSG00000171466	1
ENSG00000136826	ENSG00000171466	1
ENSG00000131408	ENSG00000158805	1
ENSG00000186350	ENSG00000158805	1
ENSG00000120738	ENSG00000185669	1
ENSG00000125347	ENSG00000130182	1
ENSG00000159216	ENSG00000074657	1
ENSG00000107187	ENSG00000116833	1
ENSG00000184895	ENSG00000120075	1
ENSG00000168310	ENSG00000181472	1
ENSG00000107187	ENSG00000181894	1
ENSG00000164330	ENSG00000140009	1
ENSG00000135374	ENSG00000160967	1
ENSG00000124782	ENSG00000005889	1
ENSG00000124782	ENSG00000005889	1
ENSG00000001167	ENSG00000128652	1
ENSG00000120738	ENSG00000185668	1
ENSG00000171786	ENSG00000128710	1
ENSG00000124782	ENSG00000169957	1
ENSG00000124782	ENSG00000169957	1
ENSG00000124782	ENSG00000169957	1
ENSG00000124782	ENSG00000169957	1
ENSG00000132170	ENSG00000120087	1
ENSG00000186350	ENSG00000120087	1
ENSG00000181690	ENSG00000043355	1
ENSG00000181690	ENSG00000043355	1
ENSG00000181690	ENSG00000043355	1
ENSG00000181690	ENSG00000043355	1
ENSG00000181690	ENSG00000043355	1
ENSG00000124782	ENSG00000113430	1
ENSG00000124782	ENSG00000113430	1
ENSG00000124782	ENSG00000113430	1
ENSG00000168269	ENSG00000198807	1
ENSG00000182944	ENSG00000135547	1
ENSG00000182944	ENSG00000135547	1
ENSG00000181690	ENSG00000179943	1
ENSG00000181690	ENSG00000179943	1
ENSG00000181690	ENSG00000179943	1
ENSG00000111046	ENSG00000129654	1
ENSG00000111046	ENSG00000129654	1
ENSG00000118689	ENSG00000102554	1
ENSG00000137273	ENSG00000185507	1
ENSG00000185591	ENSG00000121454	1
ENSG00000185591	ENSG00000121454	1
ENSG00000185591	ENSG00000121454	1
ENSG00000185591	ENSG00000121454	1
ENSG00000185591	ENSG00000121454	1
ENSG00000185591	ENSG00000121454	1
ENSG00000185591	ENSG00000121454	1
ENSG00000185591	ENSG00000121454	1
ENSG00000185591	ENSG00000121454	1
ENSG00000185591	ENSG00000121454	1
ENSG00000185591	ENSG00000121454	1
ENSG00000185591	ENSG00000121454	1
ENSG00000185591	ENSG00000121454	1
ENSG00000185591	ENSG00000121454	1
ENSG00000182944	ENSG00000165495	1
ENSG00000182944	ENSG00000165495	1
ENSG00000132170	ENSG00000106536	1
ENSG00000136997	ENSG00000137166	1
ENSG00000112592	ENSG00000196678	1
ENSG00000120738	ENSG00000188686	1
ENSG00000154727	ENSG00000196867	1
ENSG00000185591	ENSG00000069812	1
ENSG00000185591	ENSG00000069812	1
ENSG00000185591	ENSG00000069812	1
ENSG00000185591	ENSG00000069812	1
ENSG00000173404	ENSG00000107485	1
ENSG00000132170	ENSG00000177508	1
ENSG00000186350	ENSG00000177508	1
ENSG00000124782	ENSG00000105722	1
ENSG00000124782	ENSG00000105722	1
ENSG00000124782	ENSG00000105722	1
ENSG00000124782	ENSG00000105722	1
ENSG00000124782	ENSG00000105722	1
ENSG00000125952	ENSG00000182742	1
ENSG00000001167	ENSG00000182759	1
ENSG00000173404	ENSG00000181827	1
ENSG00000162676	ENSG00000177606	1
ENSG00000101076	ENSG00000119919	1
ENSG00000162924	ENSG00000204060	1
ENSG00000113196	ENSG00000129071	1
ENSG00000071564	ENSG00000129071	1
ENSG00000125347	ENSG00000136504	1
ENSG00000125347	ENSG00000136504	1
ENSG00000005889	ENSG00000162419	1
ENSG00000001167	ENSG00000077150	1
ENSG00000173039	ENSG00000112333	1
ENSG00000136826	ENSG00000057935	1
ENSG00000106004	ENSG00000122482	1
ENSG00000115415	ENSG00000148704	1
ENSG00000185591	ENSG00000172789	1
ENSG00000185591	ENSG00000172789	1
ENSG00000185591	ENSG00000172789	1
ENSG00000185591	ENSG00000172789	1
ENSG00000185591	ENSG00000172789	1
ENSG00000185591	ENSG00000172789	1
ENSG00000185591	ENSG00000172789	1
ENSG00000185591	ENSG00000172789	1
ENSG00000185591	ENSG00000172789	1
ENSG00000185591	ENSG00000172789	1
ENSG00000168269	ENSG00000158691	1
ENSG00000091831	ENSG00000171872	1
ENSG00000181690	ENSG00000043039	1
ENSG00000135374	ENSG00000162924	1
ENSG00000109320	ENSG00000171735	1
ENSG00000159216	ENSG00000204920	1
ENSG00000142539	ENSG00000173673	1
ENSG00000166478	ENSG00000178187	1
ENSG00000185591	ENSG00000164683	1
ENSG00000185591	ENSG00000164683	1
ENSG00000134323	ENSG00000166987	1
ENSG00000134323	ENSG00000166987	1
ENSG00000102974	ENSG00000198815	1
ENSG00000126767	ENSG00000183621	1
ENSG00000184895	ENSG00000140548	1
ENSG00000181449	ENSG00000142065	1
ENSG00000173404	ENSG00000005073	1
ENSG00000171786	ENSG00000153048	1
ENSG00000111046	ENSG00000106689	1
ENSG00000136826	ENSG00000197576	1
ENSG00000187079	ENSG00000204612	1
ENSG00000125347	ENSG00000196767	1
ENSG00000102974	ENSG00000171540	1
ENSG00000102935	ENSG00000182759	1
ENSG00000171786	ENSG00000073614	1
ENSG00000102974	ENSG00000198807	1
ENSG00000162676	ENSG00000049768	1
ENSG00000171786	ENSG00000170581	1
ENSG00000125798	ENSG00000049768	1
ENSG00000115112	ENSG00000175879	1
ENSG00000185591	ENSG00000179348	1
ENSG00000185591	ENSG00000179348	1
ENSG00000185591	ENSG00000179348	1
ENSG00000185591	ENSG00000179348	1
ENSG00000132170	ENSG00000179930	1
ENSG00000186350	ENSG00000179930	1
ENSG00000137203	ENSG00000188620	1
ENSG00000137203	ENSG00000188620	1
ENSG00000136826	ENSG00000163884	1
ENSG00000136826	ENSG00000163884	1
ENSG00000136826	ENSG00000163884	1
ENSG00000162367	ENSG00000144355	1
ENSG00000102145	ENSG00000144355	1
ENSG00000164330	ENSG00000139624	1
ENSG00000136826	ENSG00000133740	1
ENSG00000137203	ENSG00000161914	1
ENSG00000175745	ENSG00000143418	1
ENSG00000132170	ENSG00000184302	1
ENSG00000001167	ENSG00000175197	1
ENSG00000177606	ENSG00000137265	1
ENSG00000131408	ENSG00000180535	1
ENSG00000186350	ENSG00000180535	1
ENSG00000137203	ENSG00000008083	1
ENSG00000108753	ENSG00000198740	1
ENSG00000108753	ENSG00000198740	1
ENSG00000111046	ENSG00000178573	1
ENSG00000185591	ENSG00000155966	1
ENSG00000185591	ENSG00000155966	1
ENSG00000005889	ENSG00000069812	1
ENSG00000168610	ENSG00000180818	1
ENSG00000168610	ENSG00000180818	1
ENSG00000106331	ENSG00000172493	1
ENSG00000132170	ENSG00000188994	1
ENSG00000186350	ENSG00000188994	1
ENSG00000182944	ENSG00000089902	1
ENSG00000182944	ENSG00000089902	1
ENSG00000204103	ENSG00000142409	1
ENSG00000168610	ENSG00000188620	1
ENSG00000185591	ENSG00000196233	1
ENSG00000185591	ENSG00000102870	1
ENSG00000125398	ENSG00000181965	1
ENSG00000102974	ENSG00000103241	1
ENSG00000106004	ENSG00000204612	1
ENSG00000181690	ENSG00000134438	1
ENSG00000182944	ENSG00000181722	1
ENSG00000187140	ENSG00000186019	1
ENSG00000187140	ENSG00000186019	1
ENSG00000187140	ENSG00000186019	1
ENSG00000187140	ENSG00000186019	1
ENSG00000125347	ENSG00000179965	1
ENSG00000099326	ENSG00000114861	1
ENSG00000136826	ENSG00000118707	1
ENSG00000136826	ENSG00000118707	1
ENSG00000136826	ENSG00000118707	1
ENSG00000136826	ENSG00000118707	1
ENSG00000186350	ENSG00000163132	1
ENSG00000141542	ENSG00000163132	1
ENSG00000005889	ENSG00000121068	1
ENSG00000005889	ENSG00000121068	1
ENSG00000136826	ENSG00000053254	1
ENSG00000185591	ENSG00000028277	1
ENSG00000185591	ENSG00000028277	1
ENSG00000181449	ENSG00000171940	1
ENSG00000111046	ENSG00000173757	1
ENSG00000169083	ENSG00000163795	1
ENSG00000185591	ENSG00000142539	1
ENSG00000185591	ENSG00000142539	1
ENSG00000185591	ENSG00000142539	1
ENSG00000185591	ENSG00000142539	1
ENSG00000185591	ENSG00000142539	1
ENSG00000118260	ENSG00000112333	1
ENSG00000163497	ENSG00000196345	1
ENSG00000181690	ENSG00000181472	1
ENSG00000124782	ENSG00000198205	1
ENSG00000124782	ENSG00000198205	1
ENSG00000168269	ENSG00000198185	1
ENSG00000107807	ENSG00000188620	1
ENSG00000141905	ENSG00000188620	1
ENSG00000005889	ENSG00000160094	1
ENSG00000005889	ENSG00000160094	1
ENSG00000005889	ENSG00000160094	1
ENSG00000166478	ENSG00000170448	1
ENSG00000181690	ENSG00000116604	1
ENSG00000181690	ENSG00000116604	1
ENSG00000181690	ENSG00000116604	1
ENSG00000185591	ENSG00000165495	1
ENSG00000185591	ENSG00000165495	1
ENSG00000185591	ENSG00000165495	1
ENSG00000185591	ENSG00000165495	1
ENSG00000185591	ENSG00000165495	1
ENSG00000185591	ENSG00000165495	1
ENSG00000185591	ENSG00000165495	1
ENSG00000136997	ENSG00000123685	1
ENSG00000125952	ENSG00000123685	1
ENSG00000109705	ENSG00000159216	1
ENSG00000159216	ENSG00000109674	1
ENSG00000159216	ENSG00000109674	1
ENSG00000136826	ENSG00000170549	1
ENSG00000136826	ENSG00000170549	1
ENSG00000136826	ENSG00000170549	1
ENSG00000136826	ENSG00000170549	1
ENSG00000182944	ENSG00000165702	1
ENSG00000111046	ENSG00000126003	1
ENSG00000124782	ENSG00000184939	1
ENSG00000124782	ENSG00000184939	1
ENSG00000115415	ENSG00000148704	1
ENSG00000125347	ENSG00000215421	1
ENSG00000129514	ENSG00000178860	1
ENSG00000154727	ENSG00000159885	1
ENSG00000185591	ENSG00000196233	1
ENSG00000125798	ENSG00000007372	1
ENSG00000159216	ENSG00000170581	1
ENSG00000134323	ENSG00000180053	1
ENSG00000005889	ENSG00000215612	1
ENSG00000182944	ENSG00000198795	1
ENSG00000204531	ENSG00000135547	1
ENSG00000153234	ENSG00000116044	1
ENSG00000185591	ENSG00000107807	1
ENSG00000071794	ENSG00000197863	1
ENSG00000163497	ENSG00000135100	1
ENSG00000168610	ENSG00000128604	1
ENSG00000066336	ENSG00000112238	1
ENSG00000108924	ENSG00000198911	1
ENSG00000113196	ENSG00000109132	1
ENSG00000071564	ENSG00000109132	1
ENSG00000135100	ENSG00000184517	1
ENSG00000182944	ENSG00000186130	1
ENSG00000182944	ENSG00000186130	1
ENSG00000068305	ENSG00000077092	1
ENSG00000185591	ENSG00000115738	1
ENSG00000162367	ENSG00000169016	1
ENSG00000162367	ENSG00000169016	1
ENSG00000102145	ENSG00000169016	1
ENSG00000102145	ENSG00000169016	1
ENSG00000168610	ENSG00000138378	1
ENSG00000101096	ENSG00000120798	1
ENSG00000124782	ENSG00000177606	1
ENSG00000176678	ENSG00000172468	1
ENSG00000136826	ENSG00000198517	1
ENSG00000136826	ENSG00000198517	1
ENSG00000136826	ENSG00000198517	1
ENSG00000136826	ENSG00000198517	1
ENSG00000120738	ENSG00000151615	1
ENSG00000109320	ENSG00000131196	1
ENSG00000120738	ENSG00000151612	1
ENSG00000124782	ENSG00000147488	1
ENSG00000164330	ENSG00000130584	1
ENSG00000106331	ENSG00000174963	1
ENSG00000185591	ENSG00000160321	1
ENSG00000245848	ENSG00000177468	1
ENSG00000181449	ENSG00000119950	1
ENSG00000185591	ENSG00000092607	1
ENSG00000137203	ENSG00000196700	1
ENSG00000099326	ENSG00000122592	1
ENSG00000166478	ENSG00000043355	1
ENSG00000166478	ENSG00000043355	1
ENSG00000140009	ENSG00000166987	1
ENSG00000054598	ENSG00000133794	1
ENSG00000162924	ENSG00000120087	1
ENSG00000137273	ENSG00000164684	1
ENSG00000115112	ENSG00000083635	1
ENSG00000115112	ENSG00000083635	1
ENSG00000118260	ENSG00000086102	1
ENSG00000102935	ENSG00000169635	1
ENSG00000005889	ENSG00000179965	1
ENSG00000005889	ENSG00000179965	1
ENSG00000099326	ENSG00000111087	1
ENSG00000115415	ENSG00000072364	1
ENSG00000099326	ENSG00000159263	1
ENSG00000099326	ENSG00000159263	1
ENSG00000163497	ENSG00000064218	1
ENSG00000185591	ENSG00000169926	1
ENSG00000185591	ENSG00000169926	1
ENSG00000185591	ENSG00000169926	1
ENSG00000163497	ENSG00000196767	1
ENSG00000182944	ENSG00000175197	1
ENSG00000182944	ENSG00000175197	1
ENSG00000182944	ENSG00000175197	1
ENSG00000182944	ENSG00000175197	1
ENSG00000173039	ENSG00000067066	1
ENSG00000173039	ENSG00000067066	1
ENSG00000185591	ENSG00000176399	1
ENSG00000185591	ENSG00000176399	1
ENSG00000031544	ENSG00000165804	1
ENSG00000182944	ENSG00000176165	1
ENSG00000182944	ENSG00000176165	1
ENSG00000185591	ENSG00000176692	1
ENSG00000171786	ENSG00000178403	1
ENSG00000007372	ENSG00000196967	1
ENSG00000182944	ENSG00000185219	1
ENSG00000182944	ENSG00000185219	1
ENSG00000182944	ENSG00000185219	1
ENSG00000106331	ENSG00000115568	1
ENSG00000106331	ENSG00000115568	1
ENSG00000106331	ENSG00000115568	1
ENSG00000159216	ENSG00000163067	1
ENSG00000137273	ENSG00000116604	1
ENSG00000101076	ENSG00000122515	1
ENSG00000068305	ENSG00000111046	1
ENSG00000113580	ENSG00000188909	1
ENSG00000162367	ENSG00000130675	1
ENSG00000102145	ENSG00000130675	1
ENSG00000124782	ENSG00000160094	1
ENSG00000162367	ENSG00000179774	1
ENSG00000071564	ENSG00000179774	1
ENSG00000184895	ENSG00000143379	1
ENSG00000184895	ENSG00000143379	1
ENSG00000173404	ENSG00000088899	1
ENSG00000168269	ENSG00000101096	1
ENSG00000182944	ENSG00000176542	1
ENSG00000124782	ENSG00000118922	1
ENSG00000124782	ENSG00000118922	1
ENSG00000124782	ENSG00000118922	1
ENSG00000124782	ENSG00000118922	1
ENSG00000124782	ENSG00000118922	1
ENSG00000124782	ENSG00000118922	1
ENSG00000099326	ENSG00000005339	1
ENSG00000165030	ENSG00000111046	1
ENSG00000124782	ENSG00000082641	1
ENSG00000124782	ENSG00000082641	1
ENSG00000135100	ENSG00000213973	1
ENSG00000135100	ENSG00000213973	1
ENSG00000132170	ENSG00000180535	1
ENSG00000186350	ENSG00000180535	1
ENSG00000136826	ENSG00000078043	1
ENSG00000185591	ENSG00000136630	1
ENSG00000185591	ENSG00000136630	1
ENSG00000181690	ENSG00000123095	1
ENSG00000183072	ENSG00000171476	1
ENSG00000186350	ENSG00000128652	1
ENSG00000141542	ENSG00000128652	1
ENSG00000132170	ENSG00000119574	1
ENSG00000186350	ENSG00000119574	1
ENSG00000137203	ENSG00000103449	1
ENSG00000099326	ENSG00000175745	1
ENSG00000125952	ENSG00000165606	1
ENSG00000162924	ENSG00000122515	1
ENSG00000132170	ENSG00000204304	1
ENSG00000186350	ENSG00000204304	1
ENSG00000166478	ENSG00000171606	1
ENSG00000181449	ENSG00000133937	1
ENSG00000181449	ENSG00000133937	1
ENSG00000176678	ENSG00000184635	1
ENSG00000176678	ENSG00000184635	1
ENSG00000176678	ENSG00000184635	1
ENSG00000176678	ENSG00000184635	1
ENSG00000176678	ENSG00000184635	1
ENSG00000187140	ENSG00000143379	1
ENSG00000109320	ENSG00000128713	1
ENSG00000109320	ENSG00000128713	1
ENSG00000185591	ENSG00000162992	1
ENSG00000185591	ENSG00000078246	1
ENSG00000185591	ENSG00000115568	1
ENSG00000185591	ENSG00000115568	1
ENSG00000140009	ENSG00000187140	1
ENSG00000166478	ENSG00000141956	1
ENSG00000125398	ENSG00000006468	1
ENSG00000001167	ENSG00000181722	1
ENSG00000001167	ENSG00000181722	1
ENSG00000001167	ENSG00000181722	1
ENSG00000001167	ENSG00000007372	1
ENSG00000069667	ENSG00000173153	1
ENSG00000069667	ENSG00000173153	1
ENSG00000069667	ENSG00000173153	1
ENSG00000168269	ENSG00000173875	1
ENSG00000168269	ENSG00000173875	1
ENSG00000109320	ENSG00000131196	1
ENSG00000112592	ENSG00000130711	1
ENSG00000164330	ENSG00000196150	1
ENSG00000164330	ENSG00000196150	1
ENSG00000119715	ENSG00000155966	1
ENSG00000185591	ENSG00000133937	1
ENSG00000185591	ENSG00000133937	1
ENSG00000185591	ENSG00000133937	1
ENSG00000185591	ENSG00000133937	1
ENSG00000185591	ENSG00000133937	1
ENSG00000175745	ENSG00000116833	1
ENSG00000187140	ENSG00000125816	1
ENSG00000164379	ENSG00000064835	1
ENSG00000171786	ENSG00000109381	1
ENSG00000185591	ENSG00000120690	1
ENSG00000168269	ENSG00000164107	1
ENSG00000115112	ENSG00000158055	1
ENSG00000185591	ENSG00000176371	1
ENSG00000185591	ENSG00000176371	1
ENSG00000173039	ENSG00000151623	1
ENSG00000129514	ENSG00000154655	1
ENSG00000115112	ENSG00000166716	1
ENSG00000111046	ENSG00000169083	1
ENSG00000111046	ENSG00000169083	1
ENSG00000124782	ENSG00000129071	1
ENSG00000164736	ENSG00000112242	1
ENSG00000102974	ENSG00000120798	1
ENSG00000162676	ENSG00000167625	1
ENSG00000168269	ENSG00000176009	1
ENSG00000182944	ENSG00000109132	1
ENSG00000102974	ENSG00000137834	1
ENSG00000132170	ENSG00000184302	1
ENSG00000132170	ENSG00000184302	1
ENSG00000186350	ENSG00000184302	1
ENSG00000186350	ENSG00000184302	1
ENSG00000168269	ENSG00000123307	1
ENSG00000184895	ENSG00000030419	1
ENSG00000125347	ENSG00000005889	1
ENSG00000154727	ENSG00000179388	1
ENSG00000134323	ENSG00000179965	1
ENSG00000136826	ENSG00000102974	1
[truncated: 998,000+ more rows]
