# Supplementary material for: Multiple independent analyses reveal only transcription factors as an enriched functional class associated with microRNAs
Source: BMC Syst Biol. 2012 Jul 23;6:90. doi: 10.1186/1752-0509-6-90 (PMC3430561; doi:10.1186/1752-0509-6-90)
Supplement: Additional file 3 — mouse_miRNA_TF_net_enmusg.tdf. Tab delimited text file containing all links in the mouse predicted miRNA:TF network. First column is start node, second column is end node, last column is 1 or 2 depending whether the link is activating (1 transcription factor binding site) or suppressing (2 miRNA binding site). Gene identifiers are ENSEMBL IDs and miRBase IDs. (GZ 4011 kb) [file 1752-0509-6-90-S3.gz]

Archive with 1 entries (1 files):
- additional_3_mouse_miRNA_TF_net_ensg.tdf
