# Supplementary material for: Multiple independent analyses reveal only transcription factors as an enriched functional class associated with microRNAs
Source: BMC Syst Biol. 2012 Jul 23;6:90. doi: 10.1186/1752-0509-6-90 (PMC3430561; doi:10.1186/1752-0509-6-90)
Supplement: Additional file 3 — mouse_miRNA_TF_net_enmusg.tdf. Tab delimited text file containing all links in the mouse predicted miRNA:TF network. First column is start node, second column is end node, last column is 1 or 2 depending whether the link is activating (1 transcription factor binding site) or suppressing (2 miRNA binding site). Gene identifiers are ENSEMBL IDs and miRBase IDs. (GZ 4011 kb) [file 1752-0509-6-90-S3.gz › additional_3_mouse_miRNA_TF_net_ensg.tdf]

ENSMUSG00000039087	mmu-mir-431	1
ENSMUSG00000039087	mmu-mir-431	1
ENSMUSG00000039087	mmu-mir-431	1
ENSMUSG00000039087	mmu-mir-431	1
ENSMUSG00000039087	mmu-mir-431	1
ENSMUSG00000039087	mmu-mir-431	1
ENSMUSG00000039087	mmu-mir-431	1
ENSMUSG00000039087	mmu-mir-431	1
ENSMUSG00000039087	mmu-mir-431	1
ENSMUSG00000039087	mmu-mir-431	1
ENSMUSG00000039087	mmu-mir-431	1
ENSMUSG00000039087	mmu-mir-431	1
ENSMUSG00000039087	mmu-mir-431	1
ENSMUSG00000039087	mmu-mir-431	1
ENSMUSG00000039087	mmu-mir-431	1
ENSMUSG00000039087	mmu-mir-431	1
ENSMUSG00000039087	mmu-mir-431	1
ENSMUSG00000039087	mmu-mir-431	1
ENSMUSG00000025958	mmu-mir-9-3	1
ENSMUSG00000003282	mmu-mir-150	1
ENSMUSG00000039087	mmu-mir-1249	1
ENSMUSG00000014767	mmu-let-7f-2	1
ENSMUSG00000003282	mmu-mir-365-1	1
ENSMUSG00000003282	mmu-mir-365-1	1
ENSMUSG00000025215	mmu-mir-202	1
ENSMUSG00000025215	mmu-mir-202	1
ENSMUSG00000055053	mmu-mir-202	1
ENSMUSG00000055053	mmu-mir-202	1
ENSMUSG00000015846	mmu-mir-9-2	1
ENSMUSG00000025170	mmu-mir-9-2	1
ENSMUSG00000004040	mmu-mir-218-1	1
ENSMUSG00000004040	mmu-mir-218-1	1
ENSMUSG00000004040	mmu-mir-218-1	1
ENSMUSG00000014030	mmu-mir-184	1
ENSMUSG00000014030	mmu-mir-184	1
ENSMUSG00000021359	mmu-let-7i	1
ENSMUSG00000021359	mmu-let-7i	1
ENSMUSG00000021359	mmu-let-7i	1
ENSMUSG00000035451	mmu-mir-30b	1
ENSMUSG00000009079	mmu-mir-495	1
ENSMUSG00000027544	mmu-mir-149	1
ENSMUSG00000000440	mmu-mir-10b	1
ENSMUSG00000000440	mmu-mir-10b	1
ENSMUSG00000015846	mmu-mir-10b	1
ENSMUSG00000015846	mmu-mir-10b	1
ENSMUSG00000001280	mmu-mir-1247	1
ENSMUSG00000060601	mmu-mir-455	1
ENSMUSG00000060601	mmu-mir-455	1
ENSMUSG00000015846	mmu-mir-455	1
ENSMUSG00000015846	mmu-mir-455	1
ENSMUSG00000024927	mmu-mir-219-2	1
ENSMUSG00000015605	mmu-mir-199a-2	1
ENSMUSG00000029249	mmu-mir-202	1
ENSMUSG00000029249	mmu-mir-202	1
ENSMUSG00000020275	mmu-let-7i	1
ENSMUSG00000055197	mmu-mir-361	1
ENSMUSG00000028163	mmu-mir-615	1
ENSMUSG00000067261	mmu-mir-17	1
ENSMUSG00000009406	mmu-mir-212	1
ENSMUSG00000026380	mmu-mir-365-1	1
ENSMUSG00000001280	mmu-mir-26b	1
ENSMUSG00000001280	mmu-mir-26b	1
ENSMUSG00000001280	mmu-mir-26b	1
ENSMUSG00000055197	mmu-mir-221	1
ENSMUSG00000035923	mmu-mir-146a	1
ENSMUSG00000035923	mmu-mir-146a	1
ENSMUSG00000002111	mmu-mir-592	1
ENSMUSG00000069171	mmu-mir-599	1
ENSMUSG00000003032	mmu-mir-1247	1
ENSMUSG00000003032	mmu-mir-1247	1
ENSMUSG00000003032	mmu-mir-1247	1
ENSMUSG00000038402	mmu-mir-490	1
ENSMUSG00000079509	mmu-mir-761	1
ENSMUSG00000074637	mmu-mir-103-1	1
ENSMUSG00000049691	mmu-mir-28	1
ENSMUSG00000049691	mmu-mir-539	1
ENSMUSG00000003032	mmu-mir-193b	1
ENSMUSG00000067261	mmu-mir-301a	1
ENSMUSG00000027186	mmu-mir-17	1
ENSMUSG00000032238	mmu-mir-25	1
ENSMUSG00000026826	mmu-mir-598	1
ENSMUSG00000026826	mmu-mir-598	1
ENSMUSG00000060601	mmu-mir-1251	1
ENSMUSG00000015846	mmu-mir-1251	1
ENSMUSG00000017950	mmu-mir-9-2	1
ENSMUSG00000074637	mmu-mir-224	1
ENSMUSG00000035923	mmu-mir-2861	1
ENSMUSG00000029556	mmu-mir-188	1
ENSMUSG00000026826	mmu-mir-378	1
ENSMUSG00000030380	mmu-mir-205	1
ENSMUSG00000030380	mmu-mir-206	1
ENSMUSG00000030380	mmu-mir-206	1
ENSMUSG00000030380	mmu-mir-206	1
ENSMUSG00000030380	mmu-mir-206	1
ENSMUSG00000009079	mmu-mir-675	1
ENSMUSG00000028163	mmu-mir-429	1
ENSMUSG00000015839	mmu-mir-877	1
ENSMUSG00000067261	mmu-mir-541	1
ENSMUSG00000067261	mmu-mir-542	1
ENSMUSG00000067261	mmu-mir-542	1
ENSMUSG00000067261	mmu-mir-542	1
ENSMUSG00000021359	mmu-mir-219-2	1
ENSMUSG00000003032	mmu-mir-365-2	1
ENSMUSG00000026826	mmu-mir-9-2	1
ENSMUSG00000074637	mmu-mir-615	1
ENSMUSG00000009079	mmu-mir-615	1
ENSMUSG00000009079	mmu-mir-615	1
ENSMUSG00000009079	mmu-mir-615	1
ENSMUSG00000009079	mmu-mir-615	1
ENSMUSG00000028717	mmu-mir-216a	1
ENSMUSG00000020167	mmu-mir-216a	1
ENSMUSG00000039087	mmu-mir-141	1
ENSMUSG00000039087	mmu-mir-141	1
ENSMUSG00000057098	mmu-mir-135b	1
ENSMUSG00000057098	mmu-mir-135b	1
ENSMUSG00000018899	mmu-mir-30c-1	1
ENSMUSG00000000440	mmu-mir-301a	1
ENSMUSG00000015846	mmu-mir-301a	1
ENSMUSG00000019768	mmu-mir-3065	1
ENSMUSG00000019768	mmu-mir-3065	1
ENSMUSG00000019768	mmu-mir-3065	1
ENSMUSG00000026826	mmu-mir-206	1
ENSMUSG00000061079	mmu-mir-370	1
ENSMUSG00000009079	mmu-mir-196a-2	1
ENSMUSG00000009079	mmu-mir-196a-2	1
ENSMUSG00000003282	mmu-mir-3065	1
ENSMUSG00000026380	mmu-mir-302b	1
ENSMUSG00000026104	mmu-mir-495	1
ENSMUSG00000026934	mmu-mir-876	1
ENSMUSG00000062327	mmu-mir-335	1
ENSMUSG00000015846	mmu-mir-675	1
ENSMUSG00000025170	mmu-mir-675	1
ENSMUSG00000001280	mmu-mir-34a	1
ENSMUSG00000028717	mmu-mir-375	1
ENSMUSG00000020167	mmu-mir-375	1
ENSMUSG00000074637	mmu-mir-124-2	1
ENSMUSG00000074637	mmu-mir-124-2	1
ENSMUSG00000079509	mmu-mir-671	1
ENSMUSG00000003282	mmu-mir-200a	1
ENSMUSG00000003282	mmu-mir-200a	1
ENSMUSG00000022061	mmu-mir-181a-2	1
ENSMUSG00000055320	mmu-mir-103-2	1
ENSMUSG00000026104	mmu-mir-411	1
ENSMUSG00000026104	mmu-mir-411	1
ENSMUSG00000004040	mmu-mir-149	1
ENSMUSG00000019768	mmu-mir-196a-1	1
ENSMUSG00000038415	mmu-mir-383	1
ENSMUSG00000039087	mmu-mir-675	1
ENSMUSG00000039087	mmu-mir-675	1
ENSMUSG00000039087	mmu-mir-675	1
ENSMUSG00000039087	mmu-mir-675	1
ENSMUSG00000039087	mmu-mir-675	1
ENSMUSG00000039087	mmu-mir-675	1
ENSMUSG00000039087	mmu-mir-675	1
ENSMUSG00000039087	mmu-mir-675	1
ENSMUSG00000039087	mmu-mir-675	1
ENSMUSG00000039087	mmu-mir-675	1
ENSMUSG00000039087	mmu-mir-675	1
ENSMUSG00000039087	mmu-mir-675	1
ENSMUSG00000039087	mmu-mir-675	1
ENSMUSG00000039087	mmu-mir-675	1
ENSMUSG00000039087	mmu-mir-675	1
ENSMUSG00000039087	mmu-mir-675	1
ENSMUSG00000039087	mmu-mir-675	1
ENSMUSG00000039087	mmu-mir-675	1
ENSMUSG00000039087	mmu-mir-675	1
ENSMUSG00000028163	mmu-mir-431	1
ENSMUSG00000024927	mmu-mir-574	1
ENSMUSG00000021359	mmu-mir-2861	1
ENSMUSG00000067261	mmu-mir-100	1
ENSMUSG00000067261	mmu-mir-100	1
ENSMUSG00000019768	mmu-mir-26a-2	1
ENSMUSG00000008193	mmu-mir-433	1
ENSMUSG00000022952	mmu-mir-495	1
ENSMUSG00000038402	mmu-mir-30c-2	1
ENSMUSG00000009079	mmu-mir-26a-2	1
ENSMUSG00000026934	mmu-mir-378	1
ENSMUSG00000026934	mmu-mir-378	1
ENSMUSG00000044597	mmu-mir-26a-1	1
ENSMUSG00000057098	mmu-mir-379	1
ENSMUSG00000057098	mmu-mir-379	1
ENSMUSG00000009079	mmu-mir-142	1
ENSMUSG00000009079	mmu-mir-142	1
ENSMUSG00000009079	mmu-mir-142	1
ENSMUSG00000009079	mmu-mir-142	1
ENSMUSG00000035451	mmu-mir-363	1
ENSMUSG00000049086	mmu-mir-9-3	1
ENSMUSG00000049086	mmu-mir-9-3	1
ENSMUSG00000003282	mmu-mir-9-3	1
ENSMUSG00000003282	mmu-mir-9-3	1
ENSMUSG00000003282	mmu-mir-9-3	1
ENSMUSG00000057098	mmu-mir-762	1
ENSMUSG00000003282	mmu-mir-34c	1
ENSMUSG00000003282	mmu-mir-34c	1
ENSMUSG00000027544	mmu-mir-574	1
ENSMUSG00000026380	mmu-mir-200a	1
ENSMUSG00000001280	mmu-mir-129-1	1
ENSMUSG00000001280	mmu-mir-129-1	1
ENSMUSG00000035923	mmu-mir-23a	1
ENSMUSG00000035923	mmu-mir-23b	1
ENSMUSG00000021359	mmu-mir-484	1
ENSMUSG00000026380	mmu-mir-711	1
ENSMUSG00000003032	mmu-mir-874	1
ENSMUSG00000003032	mmu-mir-874	1
ENSMUSG00000003032	mmu-mir-874	1
ENSMUSG00000003032	mmu-mir-874	1
ENSMUSG00000005698	mmu-mir-34c	1
ENSMUSG00000020679	mmu-mir-1298	1
ENSMUSG00000001280	mmu-mir-26b	1
ENSMUSG00000001280	mmu-mir-26b	1
ENSMUSG00000001280	mmu-mir-26b	1
ENSMUSG00000001280	mmu-mir-26b	1
ENSMUSG00000001280	mmu-mir-26b	1
ENSMUSG00000005698	mmu-mir-711	1
ENSMUSG00000027684	mmu-mir-17	1
ENSMUSG00000027684	mmu-mir-17	1
ENSMUSG00000039087	mmu-mir-15b	1
ENSMUSG00000039087	mmu-mir-15b	1
ENSMUSG00000039087	mmu-mir-15b	1
ENSMUSG00000039087	mmu-mir-15b	1
ENSMUSG00000039087	mmu-mir-15b	1
ENSMUSG00000039087	mmu-mir-15b	1
ENSMUSG00000039087	mmu-mir-15b	1
ENSMUSG00000039087	mmu-mir-15b	1
ENSMUSG00000039087	mmu-mir-15b	1
ENSMUSG00000074637	mmu-mir-676	1
ENSMUSG00000021359	mmu-mir-2861	1
ENSMUSG00000021359	mmu-mir-2861	1
ENSMUSG00000055197	mmu-let-7i	1
ENSMUSG00000008193	mmu-mir-151	1
ENSMUSG00000000440	mmu-mir-133a-2	1
ENSMUSG00000020679	mmu-mir-676	1
ENSMUSG00000031162	mmu-mir-223	1
ENSMUSG00000038415	mmu-mir-99a	1
ENSMUSG00000004040	mmu-mir-324	1
ENSMUSG00000068154	mmu-mir-181d	1
ENSMUSG00000003282	mmu-mir-483	1
ENSMUSG00000003282	mmu-mir-483	1
ENSMUSG00000000567	mmu-mir-491	1
ENSMUSG00000062327	mmu-mir-671	1
ENSMUSG00000000440	mmu-mir-155	1
ENSMUSG00000015846	mmu-mir-155	1
ENSMUSG00000059552	mmu-mir-762	1
ENSMUSG00000026436	mmu-mir-497	1
ENSMUSG00000050295	mmu-mir-876	1
ENSMUSG00000026934	mmu-mir-653	1
ENSMUSG00000032238	mmu-mir-452	1
ENSMUSG00000030557	mmu-mir-193b	1
ENSMUSG00000030557	mmu-mir-193b	1
ENSMUSG00000032238	mmu-let-7d	1
ENSMUSG00000037025	mmu-mir-1298	1
ENSMUSG00000074637	mmu-mir-325	1
ENSMUSG00000049086	mmu-let-7i	1
ENSMUSG00000049086	mmu-let-7i	1
ENSMUSG00000059436	mmu-let-7i	1
ENSMUSG00000059436	mmu-let-7i	1
ENSMUSG00000060601	mmu-mir-802	1
ENSMUSG00000015846	mmu-mir-802	1
ENSMUSG00000009079	mmu-mir-1298	1
ENSMUSG00000051251	mmu-mir-326	1
ENSMUSG00000051251	mmu-mir-326	1
ENSMUSG00000051251	mmu-mir-326	1
ENSMUSG00000009079	mmu-mir-664	1
ENSMUSG00000031627	mmu-mir-155	1
ENSMUSG00000015846	mmu-mir-141	1
ENSMUSG00000025170	mmu-mir-141	1
ENSMUSG00000030380	mmu-mir-26b	1
ENSMUSG00000030380	mmu-mir-26b	1
ENSMUSG00000009079	mmu-mir-194-2	1
ENSMUSG00000003282	mmu-mir-199a-2	1
ENSMUSG00000028717	mmu-mir-125b-1	1
ENSMUSG00000020167	mmu-mir-125b-1	1
ENSMUSG00000024927	mmu-mir-615	1
ENSMUSG00000079509	mmu-mir-181d	1
ENSMUSG00000027186	mmu-mir-130a	1
ENSMUSG00000015605	mmu-mir-219-1	1
ENSMUSG00000009079	mmu-mir-493	1
ENSMUSG00000009079	mmu-mir-493	1
ENSMUSG00000009079	mmu-mir-493	1
ENSMUSG00000009079	mmu-mir-497	1
ENSMUSG00000009079	mmu-mir-497	1
ENSMUSG00000009079	mmu-mir-497	1
ENSMUSG00000009079	mmu-mir-497	1
ENSMUSG00000009079	mmu-mir-497	1
ENSMUSG00000027544	mmu-mir-708	1
ENSMUSG00000067261	mmu-mir-664	1
ENSMUSG00000067261	mmu-mir-664	1
ENSMUSG00000067261	mmu-mir-664	1
ENSMUSG00000047861	mmu-mir-490	1
ENSMUSG00000029706	mmu-mir-17	1
ENSMUSG00000029706	mmu-mir-17	1
ENSMUSG00000029706	mmu-mir-17	1
ENSMUSG00000068154	mmu-mir-149	1
ENSMUSG00000068154	mmu-mir-149	1
ENSMUSG00000026104	mmu-mir-211	1
ENSMUSG00000026104	mmu-mir-211	1
ENSMUSG00000062327	mmu-mir-10a	1
ENSMUSG00000018899	mmu-mir-764	1
ENSMUSG00000034957	mmu-mir-764	1
ENSMUSG00000034957	mmu-mir-764	1
ENSMUSG00000005698	mmu-mir-196b	1
ENSMUSG00000005698	mmu-mir-196b	1
ENSMUSG00000029706	mmu-mir-1249	1
ENSMUSG00000039087	mmu-mir-92b	1
ENSMUSG00000024406	mmu-mir-489	1
ENSMUSG00000002111	mmu-mir-199a-2	1
ENSMUSG00000018899	mmu-mir-125b-2	1
ENSMUSG00000029249	mmu-mir-151	1
ENSMUSG00000061079	mmu-mir-676	1
ENSMUSG00000049086	mmu-mir-9-3	1
ENSMUSG00000026380	mmu-mir-365-2	1
ENSMUSG00000039087	mmu-mir-99a	1
ENSMUSG00000039087	mmu-mir-99a	1
ENSMUSG00000060601	mmu-mir-497	1
ENSMUSG00000015846	mmu-mir-497	1
ENSMUSG00000003032	mmu-mir-670	1
ENSMUSG00000067261	mmu-mir-222	1
ENSMUSG00000035923	mmu-mir-212	1
ENSMUSG00000027544	mmu-mir-10a	1
ENSMUSG00000074637	mmu-mir-361	1
ENSMUSG00000003032	mmu-mir-146a	1
ENSMUSG00000003032	mmu-mir-146a	1
ENSMUSG00000003032	mmu-mir-449c	1
ENSMUSG00000037025	mmu-mir-653	1
ENSMUSG00000009079	mmu-mir-138-1	1
ENSMUSG00000009079	mmu-mir-138-1	1
ENSMUSG00000030557	mmu-mir-99a	1
ENSMUSG00000030557	mmu-mir-99a	1
ENSMUSG00000003282	mmu-mir-328	1
ENSMUSG00000003282	mmu-mir-328	1
ENSMUSG00000037335	mmu-mir-486	1
ENSMUSG00000020167	mmu-mir-486	1
ENSMUSG00000045333	mmu-mir-99b	1
ENSMUSG00000067261	mmu-mir-491	1
ENSMUSG00000001280	mmu-mir-203	1
ENSMUSG00000001280	mmu-mir-203	1
ENSMUSG00000001280	mmu-mir-203	1
ENSMUSG00000001280	mmu-mir-203	1
ENSMUSG00000027186	mmu-mir-599	1
ENSMUSG00000057098	mmu-mir-26b	1
ENSMUSG00000025958	mmu-mir-9-3	1
ENSMUSG00000024406	mmu-mir-99a	1
ENSMUSG00000067261	mmu-mir-125b-2	1
ENSMUSG00000067261	mmu-mir-125b-2	1
ENSMUSG00000005698	mmu-mir-148b	1
ENSMUSG00000057098	mmu-mir-149	1
ENSMUSG00000031162	mmu-mir-204	1
ENSMUSG00000005698	mmu-mir-1247	1
ENSMUSG00000049086	mmu-let-7i	1
ENSMUSG00000059436	mmu-let-7i	1
ENSMUSG00000038402	mmu-mir-664	1
ENSMUSG00000001280	mmu-mir-126	1
ENSMUSG00000029706	mmu-mir-455	1
ENSMUSG00000029706	mmu-mir-455	1
ENSMUSG00000029706	mmu-mir-455	1
ENSMUSG00000018899	mmu-mir-203	1
ENSMUSG00000024406	mmu-mir-302b	1
ENSMUSG00000027186	mmu-mir-122	1
ENSMUSG00000067261	mmu-mir-504	1
ENSMUSG00000067261	mmu-mir-505	1
ENSMUSG00000030557	mmu-mir-181a-1	1
ENSMUSG00000015846	mmu-mir-181d	1
ENSMUSG00000022479	mmu-mir-181d	1
ENSMUSG00000035451	mmu-mir-325	1
ENSMUSG00000026104	mmu-mir-411	1
ENSMUSG00000069171	mmu-mir-664	1
ENSMUSG00000069171	mmu-mir-664	1
ENSMUSG00000026934	mmu-mir-504	1
ENSMUSG00000026934	mmu-mir-504	1
ENSMUSG00000019768	mmu-mir-202	1
ENSMUSG00000003032	mmu-mir-203	1
ENSMUSG00000003032	mmu-mir-203	1
ENSMUSG00000035451	mmu-mir-1-2	1
ENSMUSG00000003032	mmu-mir-191	1
ENSMUSG00000001280	mmu-mir-210	1
ENSMUSG00000001280	mmu-mir-210	1
ENSMUSG00000001280	mmu-mir-210	1
ENSMUSG00000001280	mmu-mir-210	1
ENSMUSG00000001280	mmu-mir-210	1
ENSMUSG00000026104	mmu-mir-23a	1
ENSMUSG00000056749	mmu-mir-489	1
ENSMUSG00000002111	mmu-mir-142	1
ENSMUSG00000079509	mmu-mir-378	1
ENSMUSG00000028163	mmu-mir-126	1
ENSMUSG00000062327	mmu-mir-99a	1
ENSMUSG00000027544	mmu-mir-31	1
ENSMUSG00000055320	mmu-mir-1251	1
ENSMUSG00000038253	mmu-mir-15b	1
ENSMUSG00000039087	mmu-mir-328	1
ENSMUSG00000001280	mmu-mir-330	1
ENSMUSG00000001280	mmu-mir-330	1
ENSMUSG00000019768	mmu-mir-1-1	1
ENSMUSG00000019768	mmu-mir-182	1
ENSMUSG00000039087	mmu-mir-103-2	1
ENSMUSG00000046957	mmu-mir-346	1
ENSMUSG00000003032	mmu-mir-3065	1
ENSMUSG00000003032	mmu-mir-3065	1
ENSMUSG00000009079	mmu-mir-3065	1
ENSMUSG00000001280	mmu-mir-149	1
ENSMUSG00000001280	mmu-mir-149	1
ENSMUSG00000001280	mmu-mir-149	1
ENSMUSG00000001280	mmu-mir-149	1
ENSMUSG00000022061	mmu-mir-222	1
ENSMUSG00000000440	mmu-mir-181d	1
ENSMUSG00000000440	mmu-mir-181d	1
ENSMUSG00000015846	mmu-mir-181d	1
ENSMUSG00000015846	mmu-mir-181d	1
ENSMUSG00000035451	mmu-mir-381	1
ENSMUSG00000067261	mmu-mir-551b	1
ENSMUSG00000067261	mmu-mir-551b	1
ENSMUSG00000059552	mmu-mir-21	1
ENSMUSG00000047861	mmu-mir-301a	1
ENSMUSG00000047861	mmu-mir-301a	1
ENSMUSG00000047861	mmu-mir-301a	1
ENSMUSG00000022952	mmu-mir-182	1
ENSMUSG00000079509	mmu-mir-802	1
ENSMUSG00000008193	mmu-mir-378	1
ENSMUSG00000021055	mmu-mir-1-1	1
ENSMUSG00000056749	mmu-mir-383	1
ENSMUSG00000024431	mmu-mir-21	1
ENSMUSG00000003282	mmu-mir-186	1
ENSMUSG00000079509	mmu-mir-219-2	1
ENSMUSG00000057098	mmu-mir-744	1
ENSMUSG00000028163	mmu-mir-196b	1
ENSMUSG00000055197	mmu-mir-381	1
ENSMUSG00000055197	mmu-mir-381	1
ENSMUSG00000055197	mmu-mir-381	1
ENSMUSG00000001280	mmu-mir-222	1
ENSMUSG00000028163	mmu-mir-154	1
ENSMUSG00000028163	mmu-mir-154	1
ENSMUSG00000028163	mmu-mir-154	1
ENSMUSG00000028163	mmu-mir-154	1
ENSMUSG00000003032	mmu-mir-330	1
ENSMUSG00000003032	mmu-mir-330	1
ENSMUSG00000024406	mmu-mir-103-1	1
ENSMUSG00000001280	mmu-mir-200a	1
ENSMUSG00000001280	mmu-mir-200a	1
ENSMUSG00000004040	mmu-mir-149	1
ENSMUSG00000045333	mmu-mir-374c	1
ENSMUSG00000062327	mmu-mir-501	1
ENSMUSG00000004040	mmu-mir-495	1
ENSMUSG00000004040	mmu-mir-496	1
ENSMUSG00000068154	mmu-mir-568	1
ENSMUSG00000017950	mmu-mir-98	1
ENSMUSG00000079509	mmu-mir-1247	1
ENSMUSG00000001280	mmu-mir-100	1
ENSMUSG00000004040	mmu-mir-194-1	1
ENSMUSG00000004040	mmu-mir-194-1	1
ENSMUSG00000039087	mmu-mir-15b	1
ENSMUSG00000039087	mmu-mir-15b	1
ENSMUSG00000059552	mmu-mir-10b	1
ENSMUSG00000001280	mmu-mir-10a	1
ENSMUSG00000001280	mmu-mir-10a	1
ENSMUSG00000001280	mmu-mir-10a	1
ENSMUSG00000001280	mmu-mir-10a	1
ENSMUSG00000001280	mmu-mir-10a	1
ENSMUSG00000001280	mmu-mir-10a	1
ENSMUSG00000001280	mmu-mir-10a	1
ENSMUSG00000001280	mmu-mir-10a	1
ENSMUSG00000003032	mmu-mir-34c	1
ENSMUSG00000003032	mmu-mir-34c	1
ENSMUSG00000039087	mmu-mir-152	1
ENSMUSG00000039087	mmu-mir-152	1
ENSMUSG00000009079	mmu-mir-219-1	1
ENSMUSG00000009079	mmu-mir-219-1	1
ENSMUSG00000047861	mmu-mir-497	1
ENSMUSG00000047861	mmu-mir-491	1
ENSMUSG00000051251	mmu-mir-182	1
ENSMUSG00000015846	mmu-mir-541	1
ENSMUSG00000025170	mmu-mir-541	1
ENSMUSG00000025902	mmu-mir-599	1
ENSMUSG00000003282	mmu-mir-196a-2	1
ENSMUSG00000037025	mmu-mir-1251	1
ENSMUSG00000037025	mmu-mir-1251	1
ENSMUSG00000037025	mmu-mir-1251	1
ENSMUSG00000009079	mmu-mir-1-1	1
ENSMUSG00000009079	mmu-mir-1-1	1
ENSMUSG00000009079	mmu-mir-1-1	1
ENSMUSG00000009079	mmu-mir-1-1	1
ENSMUSG00000009079	mmu-mir-1-1	1
ENSMUSG00000035451	mmu-mir-302b	1
ENSMUSG00000035451	mmu-mir-302b	1
ENSMUSG00000026104	mmu-mir-181d	1
ENSMUSG00000019768	mmu-mir-455	1
ENSMUSG00000047861	mmu-mir-764	1
ENSMUSG00000021055	mmu-mir-202	1
ENSMUSG00000026380	mmu-mir-25	1
ENSMUSG00000026934	mmu-mir-124-2	1
ENSMUSG00000008193	mmu-mir-143	1
ENSMUSG00000008193	mmu-mir-142	1
ENSMUSG00000068154	mmu-mir-379	1
ENSMUSG00000026436	mmu-mir-212	1
ENSMUSG00000067261	mmu-let-7f-1	1
ENSMUSG00000067261	mmu-let-7f-1	1
ENSMUSG00000017950	mmu-mir-328	1
ENSMUSG00000003282	mmu-mir-150	1
ENSMUSG00000003282	mmu-mir-150	1
ENSMUSG00000021359	mmu-mir-152	1
ENSMUSG00000021359	mmu-mir-152	1
ENSMUSG00000021359	mmu-mir-152	1
ENSMUSG00000003282	mmu-mir-22	1
ENSMUSG00000056749	mmu-mir-876	1
ENSMUSG00000009079	mmu-mir-187	1
ENSMUSG00000009079	mmu-let-7f-2	1
ENSMUSG00000009079	mmu-let-7f-2	1
ENSMUSG00000009079	mmu-let-7f-2	1
ENSMUSG00000009079	mmu-let-7f-2	1
ENSMUSG00000002428	mmu-mir-450b	1
ENSMUSG00000038402	mmu-mir-452	1
ENSMUSG00000025902	mmu-mir-98	1
ENSMUSG00000035923	mmu-mir-2861	1
ENSMUSG00000015839	mmu-mir-342	1
ENSMUSG00000019768	mmu-mir-718	1
ENSMUSG00000019768	mmu-mir-718	1
ENSMUSG00000001280	mmu-mir-140	1
ENSMUSG00000000440	mmu-mir-9-2	1
ENSMUSG00000015846	mmu-mir-9-2	1
ENSMUSG00000015846	mmu-mir-208a	1
ENSMUSG00000025170	mmu-mir-208a	1
ENSMUSG00000009079	mmu-mir-2861	1
ENSMUSG00000009079	mmu-mir-2861	1
ENSMUSG00000009079	mmu-mir-2861	1
ENSMUSG00000008976	mmu-mir-34a	1
ENSMUSG00000003282	mmu-mir-34c	1
ENSMUSG00000003282	mmu-mir-34c	1
ENSMUSG00000003282	mmu-mir-34c	1
ENSMUSG00000003282	mmu-mir-34c	1
ENSMUSG00000008976	mmu-mir-342	1
ENSMUSG00000052534	mmu-mir-221	1
ENSMUSG00000026380	mmu-mir-191	1
ENSMUSG00000024431	mmu-mir-155	1
ENSMUSG00000026826	mmu-mir-130a	1
ENSMUSG00000030380	mmu-mir-1247	1
ENSMUSG00000025902	mmu-mir-125b-2	1
ENSMUSG00000038402	mmu-mir-144	1
ENSMUSG00000074637	mmu-mir-302b	1
ENSMUSG00000018899	mmu-mir-17	1
ENSMUSG00000018899	mmu-mir-17	1
ENSMUSG00000018899	mmu-mir-17	1
ENSMUSG00000001280	mmu-mir-2861	1
ENSMUSG00000001280	mmu-mir-2861	1
ENSMUSG00000001280	mmu-mir-2861	1
ENSMUSG00000001280	mmu-mir-2861	1
ENSMUSG00000001280	mmu-mir-2861	1
ENSMUSG00000001280	mmu-mir-2861	1
ENSMUSG00000001280	mmu-mir-2861	1
ENSMUSG00000001280	mmu-mir-2861	1
ENSMUSG00000001280	mmu-mir-2861	1
ENSMUSG00000001280	mmu-mir-2861	1
ENSMUSG00000024406	mmu-mir-653	1
ENSMUSG00000024406	mmu-mir-653	1
ENSMUSG00000061079	mmu-mir-185	1
ENSMUSG00000067261	mmu-mir-30c-1	1
ENSMUSG00000009079	mmu-mir-759	1
ENSMUSG00000074622	mmu-mir-30a	1
ENSMUSG00000019768	mmu-mir-133a-2	1
ENSMUSG00000062327	mmu-mir-34c	1
ENSMUSG00000026104	mmu-mir-122	1
ENSMUSG00000026934	mmu-mir-32	1
ENSMUSG00000029249	mmu-mir-2861	1
ENSMUSG00000029249	mmu-mir-2861	1
ENSMUSG00000025958	mmu-mir-212	1
ENSMUSG00000025958	mmu-mir-212	1
ENSMUSG00000000440	mmu-mir-429	1
ENSMUSG00000000440	mmu-mir-429	1
ENSMUSG00000028717	mmu-mir-214	1
ENSMUSG00000020167	mmu-mir-214	1
ENSMUSG00000027684	mmu-mir-383	1
ENSMUSG00000003032	mmu-mir-760	1
ENSMUSG00000026104	mmu-mir-379	1
ENSMUSG00000079509	mmu-mir-497	1
ENSMUSG00000024431	mmu-mir-324	1
ENSMUSG00000052534	mmu-mir-137	1
ENSMUSG00000074622	mmu-mir-338	1
ENSMUSG00000079509	mmu-mir-759	1
ENSMUSG00000026826	mmu-mir-592	1
ENSMUSG00000047861	mmu-mir-1298	1
ENSMUSG00000027544	mmu-mir-30a	1
ENSMUSG00000032292	mmu-mir-223	1
ENSMUSG00000030557	mmu-mir-214	1
ENSMUSG00000030557	mmu-mir-214	1
ENSMUSG00000030557	mmu-mir-212	1
ENSMUSG00000017950	mmu-mir-145	1
ENSMUSG00000017950	mmu-mir-145	1
ENSMUSG00000039087	mmu-mir-130b	1
ENSMUSG00000021255	mmu-mir-431	1
ENSMUSG00000021255	mmu-mir-431	1
ENSMUSG00000001280	mmu-mir-219-1	1
ENSMUSG00000001280	mmu-mir-219-1	1
ENSMUSG00000001280	mmu-mir-219-1	1
ENSMUSG00000001280	mmu-mir-219-1	1
ENSMUSG00000001280	mmu-mir-219-1	1
ENSMUSG00000001280	mmu-mir-219-1	1
ENSMUSG00000019768	mmu-mir-22	1
ENSMUSG00000029706	mmu-mir-148b	1
ENSMUSG00000029706	mmu-mir-148b	1
ENSMUSG00000029706	mmu-mir-148b	1
ENSMUSG00000068154	mmu-mir-431	1
ENSMUSG00000014767	mmu-mir-335	1
ENSMUSG00000026104	mmu-mir-199a-1	1
ENSMUSG00000030380	mmu-mir-203	1
ENSMUSG00000030380	mmu-mir-203	1
ENSMUSG00000047861	mmu-mir-217	1
ENSMUSG00000002111	mmu-mir-496	1
ENSMUSG00000015846	mmu-mir-150	1
ENSMUSG00000015846	mmu-mir-150	1
ENSMUSG00000025170	mmu-mir-150	1
ENSMUSG00000025170	mmu-mir-150	1
ENSMUSG00000035923	mmu-mir-9-2	1
ENSMUSG00000008976	mmu-mir-330	1
ENSMUSG00000001280	mmu-mir-3065	1
ENSMUSG00000001280	mmu-mir-3065	1
ENSMUSG00000001280	mmu-mir-3065	1
ENSMUSG00000001280	mmu-mir-3065	1
ENSMUSG00000001280	mmu-mir-3065	1
ENSMUSG00000001280	mmu-mir-3065	1
ENSMUSG00000024406	mmu-mir-222	1
ENSMUSG00000028163	mmu-mir-26b	1
ENSMUSG00000028163	mmu-mir-26b	1
ENSMUSG00000003032	mmu-mir-150	1
ENSMUSG00000001280	mmu-mir-363	1
ENSMUSG00000069171	mmu-mir-185	1
ENSMUSG00000027186	mmu-mir-670	1
ENSMUSG00000027186	mmu-mir-676	1
ENSMUSG00000052684	mmu-mir-361	1
ENSMUSG00000035451	mmu-mir-216a	1
ENSMUSG00000009079	mmu-mir-218-2	1
ENSMUSG00000009079	mmu-mir-218-1	1
ENSMUSG00000009079	mmu-mir-218-1	1
ENSMUSG00000009079	mmu-mir-218-1	1
ENSMUSG00000003032	mmu-mir-182	1
ENSMUSG00000003032	mmu-mir-184	1
ENSMUSG00000003032	mmu-mir-184	1
ENSMUSG00000003032	mmu-mir-184	1
ENSMUSG00000003032	mmu-mir-26a-1	1
ENSMUSG00000015839	mmu-mir-365-1	1
ENSMUSG00000021255	mmu-mir-22	1
ENSMUSG00000021255	mmu-mir-22	1
ENSMUSG00000021255	mmu-mir-28	1
ENSMUSG00000003032	mmu-mir-484	1
ENSMUSG00000003032	mmu-mir-484	1
ENSMUSG00000003032	mmu-mir-484	1
ENSMUSG00000003032	mmu-mir-484	1
ENSMUSG00000003032	mmu-mir-484	1
ENSMUSG00000003032	mmu-mir-484	1
ENSMUSG00000003032	mmu-mir-484	1
ENSMUSG00000003032	mmu-mir-484	1
ENSMUSG00000003032	mmu-mir-484	1
ENSMUSG00000003032	mmu-mir-484	1
ENSMUSG00000035451	mmu-mir-30d	1
ENSMUSG00000035451	mmu-mir-30d	1
ENSMUSG00000003032	mmu-mir-762	1
ENSMUSG00000003032	mmu-mir-762	1
ENSMUSG00000069171	mmu-mir-455	1
ENSMUSG00000074637	mmu-mir-9-2	1
ENSMUSG00000069171	mmu-mir-23a	1
ENSMUSG00000015839	mmu-mir-363	1
ENSMUSG00000028163	mmu-mir-126	1
ENSMUSG00000001280	mmu-mir-381	1
ENSMUSG00000001280	mmu-mir-381	1
ENSMUSG00000029706	mmu-mir-450b	1
ENSMUSG00000039087	mmu-mir-328	1
ENSMUSG00000039087	mmu-mir-328	1
ENSMUSG00000039087	mmu-mir-328	1
ENSMUSG00000039087	mmu-mir-328	1
ENSMUSG00000039087	mmu-mir-328	1
ENSMUSG00000039087	mmu-mir-328	1
ENSMUSG00000037335	mmu-mir-151	1
ENSMUSG00000037335	mmu-mir-151	1
ENSMUSG00000020167	mmu-mir-151	1
ENSMUSG00000020167	mmu-mir-151	1
ENSMUSG00000000440	mmu-mir-361	1
ENSMUSG00000005698	mmu-mir-96	1
ENSMUSG00000005698	mmu-mir-96	1
ENSMUSG00000001280	mmu-mir-375	1
ENSMUSG00000001280	mmu-mir-375	1
ENSMUSG00000001280	mmu-mir-375	1
ENSMUSG00000001280	mmu-mir-375	1
ENSMUSG00000001280	mmu-mir-375	1
ENSMUSG00000001280	mmu-mir-375	1
ENSMUSG00000001280	mmu-mir-375	1
ENSMUSG00000001280	mmu-mir-375	1
ENSMUSG00000001280	mmu-mir-375	1
ENSMUSG00000022952	mmu-mir-1274a	1
ENSMUSG00000001280	mmu-mir-378	1
ENSMUSG00000004040	mmu-mir-125b-2	1
ENSMUSG00000001280	mmu-mir-125b-1	1
ENSMUSG00000001280	mmu-mir-125b-1	1
ENSMUSG00000001280	mmu-mir-125b-1	1
ENSMUSG00000001280	mmu-mir-125b-1	1
ENSMUSG00000001280	mmu-mir-125b-1	1
ENSMUSG00000001280	mmu-mir-125b-1	1
ENSMUSG00000030557	mmu-mir-212	1
ENSMUSG00000049086	mmu-mir-411	1
ENSMUSG00000059436	mmu-mir-411	1
ENSMUSG00000039087	mmu-mir-363	1
ENSMUSG00000039087	mmu-mir-363	1
ENSMUSG00000039087	mmu-mir-363	1
ENSMUSG00000044597	mmu-mir-378	1
ENSMUSG00000044597	mmu-mir-378	1
ENSMUSG00000001280	mmu-mir-145	1
ENSMUSG00000001280	mmu-mir-145	1
ENSMUSG00000001280	mmu-mir-145	1
ENSMUSG00000039087	mmu-mir-146b	1
ENSMUSG00000039087	mmu-mir-146b	1
ENSMUSG00000039087	mmu-mir-146b	1
ENSMUSG00000039087	mmu-mir-146b	1
ENSMUSG00000039087	mmu-mir-146b	1
ENSMUSG00000039087	mmu-mir-146b	1
ENSMUSG00000039087	mmu-mir-146b	1
ENSMUSG00000039087	mmu-mir-146b	1
ENSMUSG00000039087	mmu-mir-146b	1
ENSMUSG00000039087	mmu-mir-146b	1
ENSMUSG00000039087	mmu-mir-146b	1
ENSMUSG00000039087	mmu-mir-146b	1
ENSMUSG00000039087	mmu-mir-146b	1
ENSMUSG00000039087	mmu-mir-146b	1
ENSMUSG00000039087	mmu-mir-146b	1
ENSMUSG00000039087	mmu-mir-146b	1
ENSMUSG00000039087	mmu-mir-146b	1
ENSMUSG00000039087	mmu-mir-146b	1
ENSMUSG00000039087	mmu-mir-146b	1
ENSMUSG00000039087	mmu-mir-146b	1
ENSMUSG00000039087	mmu-mir-146b	1
ENSMUSG00000039087	mmu-mir-146b	1
ENSMUSG00000039087	mmu-mir-146b	1
ENSMUSG00000039087	mmu-mir-146b	1
ENSMUSG00000039087	mmu-mir-146b	1
ENSMUSG00000039087	mmu-mir-146b	1
ENSMUSG00000039087	mmu-mir-146b	1
ENSMUSG00000039087	mmu-mir-146b	1
ENSMUSG00000039087	mmu-mir-146b	1
ENSMUSG00000039087	mmu-mir-146b	1
ENSMUSG00000039087	mmu-mir-146b	1
ENSMUSG00000039087	mmu-mir-146b	1
ENSMUSG00000024927	mmu-mir-484	1
ENSMUSG00000035923	mmu-mir-92b	1
ENSMUSG00000035923	mmu-mir-92b	1
ENSMUSG00000061079	mmu-mir-615	1
ENSMUSG00000019768	mmu-mir-135a-1	1
ENSMUSG00000003032	mmu-mir-130b	1
ENSMUSG00000038415	mmu-mir-30d	1
ENSMUSG00000079509	mmu-mir-3065	1
ENSMUSG00000079509	mmu-mir-3065	1
ENSMUSG00000026641	mmu-mir-193b	1
ENSMUSG00000017146	mmu-mir-744	1
ENSMUSG00000021359	mmu-mir-99b	1
ENSMUSG00000025958	mmu-mir-141	1
ENSMUSG00000029556	mmu-mir-1-2	1
ENSMUSG00000048756	mmu-mir-491	1
ENSMUSG00000018899	mmu-mir-181a-2	1
ENSMUSG00000018899	mmu-mir-181a-2	1
ENSMUSG00000021255	mmu-mir-377	1
ENSMUSG00000001280	mmu-mir-144	1
ENSMUSG00000001280	mmu-mir-144	1
ENSMUSG00000001280	mmu-mir-144	1
ENSMUSG00000048756	mmu-mir-761	1
ENSMUSG00000031627	mmu-mir-876	1
ENSMUSG00000030380	mmu-mir-208a	1
ENSMUSG00000001280	mmu-mir-141	1
ENSMUSG00000001280	mmu-mir-141	1
ENSMUSG00000001280	mmu-mir-141	1
ENSMUSG00000001280	mmu-mir-141	1
ENSMUSG00000001280	mmu-mir-141	1
ENSMUSG00000001280	mmu-mir-141	1
ENSMUSG00000001280	mmu-mir-141	1
ENSMUSG00000001280	mmu-mir-141	1
ENSMUSG00000001280	mmu-mir-141	1
ENSMUSG00000001280	mmu-mir-141	1
ENSMUSG00000001280	mmu-mir-141	1
ENSMUSG00000035923	mmu-mir-671	1
ENSMUSG00000021359	mmu-mir-34c	1
ENSMUSG00000021359	mmu-mir-34c	1
ENSMUSG00000021359	mmu-mir-34c	1
ENSMUSG00000021359	mmu-mir-34c	1
ENSMUSG00000021359	mmu-mir-34c	1
ENSMUSG00000026934	mmu-let-7d	1
ENSMUSG00000048756	mmu-mir-30b	1
ENSMUSG00000048756	mmu-mir-30b	1
ENSMUSG00000003282	mmu-mir-154	1
ENSMUSG00000017950	mmu-mir-146b	1
ENSMUSG00000017950	mmu-mir-146b	1
ENSMUSG00000003282	mmu-mir-212	1
ENSMUSG00000003282	mmu-mir-212	1
ENSMUSG00000038402	mmu-mir-137	1
ENSMUSG00000035923	mmu-mir-96	1
ENSMUSG00000035923	mmu-mir-96	1
ENSMUSG00000026934	mmu-mir-504	1
ENSMUSG00000026934	mmu-mir-504	1
ENSMUSG00000046957	mmu-mir-744	1
ENSMUSG00000001280	mmu-mir-142	1
ENSMUSG00000001280	mmu-mir-142	1
ENSMUSG00000001280	mmu-mir-142	1
ENSMUSG00000001280	mmu-mir-142	1
ENSMUSG00000001280	mmu-mir-142	1
ENSMUSG00000001280	mmu-mir-142	1
ENSMUSG00000003282	mmu-mir-711	1
ENSMUSG00000003282	mmu-mir-711	1
ENSMUSG00000003282	mmu-mir-711	1
ENSMUSG00000058665	mmu-mir-431	1
ENSMUSG00000020275	mmu-mir-203	1
ENSMUSG00000026934	mmu-mir-193b	1
ENSMUSG00000021055	mmu-mir-429	1
ENSMUSG00000002111	mmu-mir-17	1
ENSMUSG00000009079	mmu-mir-129-2	1
ENSMUSG00000009079	mmu-mir-129-2	1
ENSMUSG00000037025	mmu-mir-361	1
ENSMUSG00000039087	mmu-mir-181a-2	1
ENSMUSG00000039087	mmu-mir-216a	1
ENSMUSG00000025215	mmu-mir-154	1
ENSMUSG00000055053	mmu-mir-154	1
ENSMUSG00000079509	mmu-mir-2861	1
ENSMUSG00000079509	mmu-mir-2861	1
ENSMUSG00000038418	mmu-mir-1247	1
ENSMUSG00000044597	mmu-mir-9-3	1
ENSMUSG00000044597	mmu-mir-9-3	1
ENSMUSG00000000567	mmu-mir-381	1
ENSMUSG00000001280	mmu-mir-124-3	1
ENSMUSG00000001280	mmu-mir-196a-2	1
ENSMUSG00000039087	mmu-mir-34c	1
ENSMUSG00000039087	mmu-mir-34c	1
ENSMUSG00000001280	mmu-mir-203	1
ENSMUSG00000001280	mmu-mir-202	1
ENSMUSG00000079509	mmu-mir-196a-1	1
ENSMUSG00000030557	mmu-mir-764	1
ENSMUSG00000038418	mmu-mir-361	1
ENSMUSG00000022952	mmu-mir-759	1
ENSMUSG00000022952	mmu-mir-759	1
ENSMUSG00000022952	mmu-mir-759	1
ENSMUSG00000021255	mmu-mir-10b	1
ENSMUSG00000029249	mmu-mir-196a-2	1
ENSMUSG00000029249	mmu-mir-196a-2	1
ENSMUSG00000068154	mmu-mir-483	1
ENSMUSG00000002428	mmu-mir-491	1
ENSMUSG00000002428	mmu-mir-491	1
ENSMUSG00000019768	mmu-mir-338	1
ENSMUSG00000019768	mmu-mir-338	1
ENSMUSG00000068154	mmu-mir-205	1
ENSMUSG00000068154	mmu-mir-205	1
ENSMUSG00000026934	mmu-mir-1-2	1
ENSMUSG00000003032	mmu-mir-145	1
ENSMUSG00000001280	mmu-mir-96	1
ENSMUSG00000024406	mmu-mir-148b	1
ENSMUSG00000009079	mmu-mir-218-1	1
ENSMUSG00000009079	mmu-mir-218-2	1
ENSMUSG00000021255	mmu-mir-9-2	1
ENSMUSG00000061079	mmu-mir-381	1
ENSMUSG00000061079	mmu-mir-381	1
ENSMUSG00000028163	mmu-mir-1247	1
ENSMUSG00000026934	mmu-mir-335	1
ENSMUSG00000068154	mmu-mir-145	1
ENSMUSG00000026934	mmu-mir-181a-2	1
ENSMUSG00000035923	mmu-mir-200a	1
ENSMUSG00000014767	mmu-mir-302b	1
ENSMUSG00000035923	mmu-mir-671	1
ENSMUSG00000035923	mmu-mir-675	1
ENSMUSG00000035923	mmu-mir-675	1
ENSMUSG00000035923	mmu-mir-675	1
ENSMUSG00000059552	mmu-mir-224	1
ENSMUSG00000009079	mmu-mir-497	1
ENSMUSG00000009079	mmu-mir-488	1
ENSMUSG00000003032	mmu-mir-144	1
ENSMUSG00000003032	mmu-mir-145	1
ENSMUSG00000001280	mmu-mir-1-1	1
ENSMUSG00000001280	mmu-mir-1-1	1
ENSMUSG00000021255	mmu-mir-592	1
ENSMUSG00000009079	mmu-mir-711	1
ENSMUSG00000055197	mmu-mir-497	1
ENSMUSG00000055197	mmu-mir-497	1
ENSMUSG00000055320	mmu-mir-135a-2	1
ENSMUSG00000055320	mmu-mir-135a-2	1
ENSMUSG00000019768	mmu-mir-770	1
ENSMUSG00000037335	mmu-mir-361	1
ENSMUSG00000020167	mmu-mir-361	1
ENSMUSG00000035451	mmu-mir-876	1
ENSMUSG00000069171	mmu-mir-378	1
ENSMUSG00000003032	mmu-mir-219-1	1
ENSMUSG00000003032	mmu-mir-219-1	1
ENSMUSG00000003032	mmu-mir-219-1	1
ENSMUSG00000067261	mmu-mir-147	1
ENSMUSG00000009079	mmu-mir-199a-2	1
ENSMUSG00000059436	mmu-mir-26a-1	1
ENSMUSG00000035923	mmu-mir-127	1
ENSMUSG00000035923	mmu-mir-127	1
ENSMUSG00000035923	mmu-mir-127	1
ENSMUSG00000035923	mmu-mir-1247	1
ENSMUSG00000035923	mmu-mir-1247	1
ENSMUSG00000017146	mmu-mir-345	1
ENSMUSG00000035923	mmu-mir-1249	1
ENSMUSG00000035923	mmu-mir-1249	1
ENSMUSG00000004040	mmu-mir-381	1
ENSMUSG00000004040	mmu-mir-380	1
ENSMUSG00000024406	mmu-mir-30c-1	1
ENSMUSG00000024406	mmu-mir-30c-1	1
ENSMUSG00000039087	mmu-mir-137	1
ENSMUSG00000009079	mmu-let-7i	1
ENSMUSG00000009079	mmu-let-7i	1
ENSMUSG00000009079	mmu-let-7i	1
ENSMUSG00000009079	mmu-let-7i	1
ENSMUSG00000074622	mmu-mir-377	1
ENSMUSG00000000440	mmu-mir-493	1
ENSMUSG00000015846	mmu-mir-493	1
ENSMUSG00000029706	mmu-let-7g	1
ENSMUSG00000032238	mmu-let-7f-1	1
ENSMUSG00000079509	mmu-mir-208b	1
ENSMUSG00000079509	mmu-mir-208a	1
ENSMUSG00000048756	mmu-mir-150	1
ENSMUSG00000003282	mmu-mir-135b	1
ENSMUSG00000035451	mmu-mir-31	1
ENSMUSG00000029706	mmu-mir-129-2	1
ENSMUSG00000029706	mmu-mir-129-2	1
ENSMUSG00000029706	mmu-mir-129-2	1
ENSMUSG00000001280	mmu-mir-433	1
ENSMUSG00000039087	mmu-mir-190b	1
ENSMUSG00000024406	mmu-mir-1298	1
ENSMUSG00000024406	mmu-mir-1298	1
ENSMUSG00000024406	mmu-mir-1298	1
ENSMUSG00000001280	mmu-mir-129-2	1
ENSMUSG00000001280	mmu-mir-129-2	1
ENSMUSG00000001280	mmu-mir-129-2	1
ENSMUSG00000001280	mmu-mir-129-2	1
ENSMUSG00000001280	mmu-mir-129-2	1
ENSMUSG00000047861	mmu-mir-653	1
ENSMUSG00000047861	mmu-mir-653	1
ENSMUSG00000047861	mmu-mir-653	1
ENSMUSG00000029556	mmu-mir-676	1
ENSMUSG00000038415	mmu-mir-374c	1
ENSMUSG00000052684	mmu-mir-142	1
ENSMUSG00000047861	mmu-mir-450b	1
ENSMUSG00000047861	mmu-mir-450b	1
ENSMUSG00000047861	mmu-mir-450b	1
ENSMUSG00000047861	mmu-mir-450b	1
ENSMUSG00000047861	mmu-mir-450b	1
ENSMUSG00000047861	mmu-mir-450b	1
ENSMUSG00000028717	mmu-mir-199a-2	1
ENSMUSG00000020167	mmu-mir-199a-2	1
ENSMUSG00000029249	mmu-mir-9-2	1
ENSMUSG00000003032	mmu-mir-497	1
ENSMUSG00000003032	mmu-mir-497	1
ENSMUSG00000003032	mmu-mir-497	1
ENSMUSG00000003032	mmu-mir-497	1
ENSMUSG00000003032	mmu-mir-497	1
ENSMUSG00000067261	mmu-mir-490	1
ENSMUSG00000067261	mmu-mir-491	1
ENSMUSG00000067261	mmu-mir-491	1
ENSMUSG00000067261	mmu-mir-491	1
ENSMUSG00000067261	mmu-mir-491	1
ENSMUSG00000037025	mmu-mir-188	1
ENSMUSG00000003032	mmu-mir-149	1
ENSMUSG00000003032	mmu-mir-149	1
ENSMUSG00000003032	mmu-mir-149	1
ENSMUSG00000030380	mmu-mir-423	1
ENSMUSG00000001280	mmu-mir-34c	1
ENSMUSG00000001280	mmu-mir-34c	1
ENSMUSG00000001280	mmu-mir-34c	1
ENSMUSG00000001280	mmu-mir-34c	1
ENSMUSG00000037025	mmu-mir-505	1
ENSMUSG00000026104	mmu-mir-10b	1
ENSMUSG00000049691	mmu-mir-346	1
ENSMUSG00000026104	mmu-mir-802	1
ENSMUSG00000039087	mmu-mir-450b	1
ENSMUSG00000009406	mmu-mir-330	1
ENSMUSG00000009079	mmu-mir-615	1
ENSMUSG00000009079	mmu-mir-615	1
ENSMUSG00000049086	mmu-mir-193b	1
ENSMUSG00000059436	mmu-mir-193b	1
ENSMUSG00000030557	mmu-mir-744	1
ENSMUSG00000029556	mmu-mir-448	1
ENSMUSG00000029556	mmu-mir-448	1
ENSMUSG00000068154	mmu-mir-203	1
ENSMUSG00000027186	mmu-mir-99a	1
ENSMUSG00000019982	mmu-mir-191	1
ENSMUSG00000046957	mmu-mir-133a-2	1
ENSMUSG00000025902	mmu-mir-219-2	1
ENSMUSG00000025215	mmu-mir-455	1
ENSMUSG00000055053	mmu-mir-455	1
ENSMUSG00000074637	mmu-mir-302b	1
ENSMUSG00000032238	mmu-mir-711	1
ENSMUSG00000018899	mmu-mir-1264	1
ENSMUSG00000018899	mmu-mir-1264	1
ENSMUSG00000018899	mmu-mir-1264	1
ENSMUSG00000039087	mmu-mir-148a	1
ENSMUSG00000037335	mmu-mir-196b	1
ENSMUSG00000020167	mmu-mir-196b	1
ENSMUSG00000028163	mmu-mir-582	1
ENSMUSG00000035451	mmu-mir-873	1
ENSMUSG00000031162	mmu-mir-196a-1	1
ENSMUSG00000031162	mmu-mir-196a-2	1
ENSMUSG00000021055	mmu-mir-361	1
ENSMUSG00000026826	mmu-mir-22	1
ENSMUSG00000001280	mmu-mir-212	1
ENSMUSG00000001280	mmu-mir-212	1
ENSMUSG00000001280	mmu-mir-212	1
ENSMUSG00000001280	mmu-mir-212	1
ENSMUSG00000021359	mmu-mir-196a-2	1
ENSMUSG00000029249	mmu-mir-202	1
ENSMUSG00000050295	mmu-mir-10a	1
ENSMUSG00000046957	mmu-mir-670	1
ENSMUSG00000009079	mmu-mir-598	1
ENSMUSG00000009079	mmu-mir-599	1
ENSMUSG00000055197	mmu-mir-34a	1
ENSMUSG00000037025	mmu-mir-190	1
ENSMUSG00000004231	mmu-mir-129-2	1
ENSMUSG00000037025	mmu-mir-375	1
ENSMUSG00000059436	mmu-mir-26a-1	1
ENSMUSG00000061079	mmu-mir-211	1
ENSMUSG00000001280	mmu-mir-711	1
ENSMUSG00000068154	mmu-mir-219-1	1
ENSMUSG00000069171	mmu-mir-147	1
ENSMUSG00000039087	mmu-mir-219-1	1
ENSMUSG00000001280	mmu-mir-802	1
ENSMUSG00000028717	mmu-mir-194-2	1
ENSMUSG00000031162	mmu-mir-194-2	1
ENSMUSG00000037025	mmu-mir-99a	1
ENSMUSG00000024406	mmu-mir-1912	1
ENSMUSG00000004040	mmu-mir-222	1
ENSMUSG00000004040	mmu-mir-222	1
ENSMUSG00000001280	mmu-mir-455	1
ENSMUSG00000001280	mmu-mir-455	1
ENSMUSG00000001280	mmu-mir-455	1
ENSMUSG00000001280	mmu-mir-455	1
ENSMUSG00000068154	mmu-mir-133a-2	1
ENSMUSG00000022952	mmu-mir-670	1
ENSMUSG00000048756	mmu-let-7a-2	1
ENSMUSG00000001280	mmu-mir-182	1
ENSMUSG00000001280	mmu-mir-182	1
ENSMUSG00000001280	mmu-mir-182	1
ENSMUSG00000001280	mmu-mir-182	1
ENSMUSG00000001280	mmu-mir-182	1
ENSMUSG00000068154	mmu-mir-208a	1
ENSMUSG00000019982	mmu-mir-34c	1
ENSMUSG00000045333	mmu-mir-483	1
ENSMUSG00000038418	mmu-mir-22	1
ENSMUSG00000048756	mmu-mir-599	1
ENSMUSG00000024927	mmu-mir-582	1
ENSMUSG00000037025	mmu-mir-129-2	1
ENSMUSG00000002111	mmu-mir-381	1
ENSMUSG00000002111	mmu-mir-381	1
ENSMUSG00000001280	mmu-mir-191	1
ENSMUSG00000067261	mmu-mir-30b	1
ENSMUSG00000067261	mmu-mir-30a	1
ENSMUSG00000067261	mmu-mir-30a	1
ENSMUSG00000028717	mmu-mir-490	1
ENSMUSG00000031162	mmu-mir-490	1
ENSMUSG00000028717	mmu-mir-496	1
ENSMUSG00000031162	mmu-mir-496	1
ENSMUSG00000021359	mmu-mir-760	1
ENSMUSG00000021359	mmu-mir-762	1
ENSMUSG00000021359	mmu-mir-762	1
ENSMUSG00000029736	mmu-mir-301a	1
ENSMUSG00000026934	mmu-mir-378	1
ENSMUSG00000067261	mmu-mir-599	1
ENSMUSG00000067261	mmu-mir-599	1
ENSMUSG00000001280	mmu-mir-328	1
ENSMUSG00000001280	mmu-mir-328	1
ENSMUSG00000001280	mmu-mir-328	1
ENSMUSG00000026104	mmu-mir-122	1
ENSMUSG00000001280	mmu-mir-495	1
ENSMUSG00000055320	mmu-mir-452	1
ENSMUSG00000024406	mmu-mir-181a-1	1
ENSMUSG00000062327	mmu-mir-582	1
ENSMUSG00000018899	mmu-mir-184	1
ENSMUSG00000037025	mmu-mir-30d	1
ENSMUSG00000037025	mmu-mir-30d	1
ENSMUSG00000038402	mmu-mir-301a	1
ENSMUSG00000038402	mmu-mir-301a	1
ENSMUSG00000026104	mmu-mir-873	1
ENSMUSG00000029706	mmu-mir-128-1	1
ENSMUSG00000047861	mmu-mir-383	1
ENSMUSG00000037335	mmu-mir-96	1
ENSMUSG00000020167	mmu-mir-96	1
ENSMUSG00000022061	mmu-mir-137	1
ENSMUSG00000035923	mmu-mir-328	1
ENSMUSG00000056749	mmu-mir-551b	1
ENSMUSG00000024406	mmu-mir-187	1
ENSMUSG00000008976	mmu-mir-199a-2	1
ENSMUSG00000003282	mmu-mir-143	1
ENSMUSG00000074637	mmu-mir-98	1
ENSMUSG00000018899	mmu-mir-194-1	1
ENSMUSG00000018899	mmu-mir-194-1	1
ENSMUSG00000031627	mmu-mir-764	1
ENSMUSG00000037335	mmu-mir-138-1	1
ENSMUSG00000020167	mmu-mir-138-1	1
ENSMUSG00000026934	mmu-mir-181a-2	1
ENSMUSG00000026934	mmu-mir-181a-1	1
ENSMUSG00000026934	mmu-mir-181a-1	1
ENSMUSG00000000440	mmu-mir-218-1	1
ENSMUSG00000015846	mmu-mir-218-1	1
ENSMUSG00000000440	mmu-mir-130b	1
ENSMUSG00000015846	mmu-mir-130b	1
ENSMUSG00000031627	mmu-mir-491	1
ENSMUSG00000039087	mmu-mir-181d	1
ENSMUSG00000039087	mmu-mir-181d	1
ENSMUSG00000039087	mmu-mir-181d	1
ENSMUSG00000039087	mmu-mir-181d	1
ENSMUSG00000039087	mmu-mir-181d	1
ENSMUSG00000039087	mmu-mir-181d	1
ENSMUSG00000039087	mmu-mir-181d	1
ENSMUSG00000019768	mmu-mir-126	1
ENSMUSG00000019768	mmu-mir-126	1
ENSMUSG00000045333	mmu-mir-149	1
ENSMUSG00000045333	mmu-mir-142	1
ENSMUSG00000045333	mmu-mir-142	1
ENSMUSG00000026436	mmu-mir-330	1
ENSMUSG00000005698	mmu-mir-196a-2	1
ENSMUSG00000024406	mmu-mir-21	1
ENSMUSG00000009079	mmu-mir-187	1
ENSMUSG00000009079	mmu-mir-187	1
ENSMUSG00000009079	mmu-mir-187	1
ENSMUSG00000009079	mmu-mir-187	1
ENSMUSG00000009079	mmu-mir-187	1
ENSMUSG00000009079	mmu-mir-187	1
ENSMUSG00000009079	mmu-mir-187	1
ENSMUSG00000009079	mmu-mir-187	1
ENSMUSG00000009079	mmu-mir-187	1
ENSMUSG00000009079	mmu-mir-187	1
ENSMUSG00000009079	mmu-mir-187	1
ENSMUSG00000009079	mmu-mir-187	1
ENSMUSG00000009079	mmu-mir-187	1
ENSMUSG00000009079	mmu-mir-187	1
ENSMUSG00000009079	mmu-mir-187	1
ENSMUSG00000009079	mmu-mir-187	1
ENSMUSG00000009079	mmu-mir-187	1
ENSMUSG00000009079	mmu-mir-187	1
ENSMUSG00000009079	mmu-mir-187	1
ENSMUSG00000009079	mmu-mir-187	1
ENSMUSG00000009079	mmu-mir-187	1
ENSMUSG00000009079	mmu-mir-187	1
ENSMUSG00000009079	mmu-mir-187	1
ENSMUSG00000009079	mmu-mir-187	1
ENSMUSG00000009079	mmu-mir-187	1
ENSMUSG00000009079	mmu-mir-187	1
ENSMUSG00000009079	mmu-mir-187	1
ENSMUSG00000009079	mmu-mir-187	1
ENSMUSG00000009079	mmu-mir-187	1
ENSMUSG00000009079	mmu-mir-187	1
ENSMUSG00000009079	mmu-mir-187	1
ENSMUSG00000009079	mmu-mir-187	1
ENSMUSG00000009079	mmu-mir-187	1
ENSMUSG00000009079	mmu-mir-187	1
ENSMUSG00000009079	mmu-mir-187	1
ENSMUSG00000009079	mmu-mir-187	1
ENSMUSG00000009079	mmu-mir-187	1
ENSMUSG00000009079	mmu-mir-187	1
ENSMUSG00000009079	mmu-mir-187	1
ENSMUSG00000009079	mmu-mir-187	1
ENSMUSG00000009079	mmu-mir-187	1
ENSMUSG00000009079	mmu-mir-187	1
ENSMUSG00000009079	mmu-mir-187	1
ENSMUSG00000009079	mmu-mir-187	1
ENSMUSG00000009079	mmu-mir-187	1
ENSMUSG00000009079	mmu-mir-187	1
ENSMUSG00000009079	mmu-mir-187	1
ENSMUSG00000009079	mmu-mir-187	1
ENSMUSG00000009079	mmu-mir-187	1
ENSMUSG00000009079	mmu-mir-187	1
ENSMUSG00000009079	mmu-mir-187	1
ENSMUSG00000009079	mmu-mir-187	1
ENSMUSG00000009079	mmu-mir-187	1
ENSMUSG00000009079	mmu-mir-187	1
ENSMUSG00000009079	mmu-mir-187	1
ENSMUSG00000009079	mmu-mir-187	1
ENSMUSG00000009079	mmu-mir-187	1
ENSMUSG00000009079	mmu-mir-187	1
ENSMUSG00000009079	mmu-mir-187	1
ENSMUSG00000009079	mmu-mir-187	1
ENSMUSG00000009079	mmu-mir-187	1
ENSMUSG00000009079	mmu-mir-187	1
ENSMUSG00000009079	mmu-mir-187	1
ENSMUSG00000009079	mmu-mir-187	1
ENSMUSG00000009079	mmu-mir-187	1
ENSMUSG00000009079	mmu-mir-187	1
ENSMUSG00000009079	mmu-mir-187	1
ENSMUSG00000009079	mmu-mir-187	1
ENSMUSG00000009079	mmu-mir-187	1
ENSMUSG00000009079	mmu-mir-187	1
ENSMUSG00000009079	mmu-mir-187	1
ENSMUSG00000009079	mmu-mir-187	1
ENSMUSG00000009079	mmu-mir-187	1
ENSMUSG00000022952	mmu-mir-499	1
ENSMUSG00000023994	mmu-mir-129-2	1
ENSMUSG00000035451	mmu-mir-767	1
ENSMUSG00000003282	mmu-mir-675	1
ENSMUSG00000003282	mmu-mir-675	1
ENSMUSG00000003282	mmu-mir-675	1
ENSMUSG00000015846	mmu-mir-196a-2	1
ENSMUSG00000025170	mmu-mir-196a-2	1
ENSMUSG00000079509	mmu-mir-26b	1
ENSMUSG00000079509	mmu-mir-26b	1
ENSMUSG00000019768	mmu-mir-133a-2	1
ENSMUSG00000038418	mmu-mir-15b	1
ENSMUSG00000048756	mmu-mir-31	1
ENSMUSG00000031627	mmu-mir-22	1
ENSMUSG00000067261	mmu-mir-100	1
ENSMUSG00000067261	mmu-mir-100	1
ENSMUSG00000030557	mmu-mir-331	1
ENSMUSG00000003282	mmu-mir-210	1
ENSMUSG00000074637	mmu-mir-544	1
ENSMUSG00000009079	mmu-mir-22	1
ENSMUSG00000009079	mmu-mir-22	1
ENSMUSG00000009079	mmu-mir-22	1
ENSMUSG00000039087	mmu-mir-711	1
ENSMUSG00000039087	mmu-mir-711	1
ENSMUSG00000039087	mmu-mir-711	1
ENSMUSG00000039087	mmu-mir-711	1
ENSMUSG00000039087	mmu-mir-711	1
ENSMUSG00000039087	mmu-mir-711	1
ENSMUSG00000079509	mmu-mir-141	1
ENSMUSG00000021055	mmu-mir-182	1
ENSMUSG00000021055	mmu-mir-182	1
ENSMUSG00000055320	mmu-mir-181a-2	1
ENSMUSG00000026826	mmu-mir-143	1
ENSMUSG00000026826	mmu-mir-143	1
ENSMUSG00000035923	mmu-mir-150	1
ENSMUSG00000001280	mmu-mir-497	1
ENSMUSG00000001280	mmu-mir-497	1
ENSMUSG00000001280	mmu-mir-497	1
ENSMUSG00000067261	mmu-mir-181a-2	1
ENSMUSG00000079509	mmu-mir-199a-1	1
ENSMUSG00000030557	mmu-mir-383	1
ENSMUSG00000030557	mmu-mir-383	1
ENSMUSG00000021255	mmu-mir-130a	1
ENSMUSG00000003032	mmu-mir-10a	1
ENSMUSG00000003032	mmu-mir-10a	1
ENSMUSG00000037335	mmu-mir-652	1
ENSMUSG00000020167	mmu-mir-652	1
ENSMUSG00000028163	mmu-mir-150	1
ENSMUSG00000018899	mmu-mir-423	1
ENSMUSG00000037025	mmu-mir-325	1
ENSMUSG00000067261	mmu-mir-361	1
ENSMUSG00000067261	mmu-mir-361	1
ENSMUSG00000067261	mmu-mir-363	1
ENSMUSG00000067261	mmu-mir-363	1
ENSMUSG00000028163	mmu-mir-212	1
ENSMUSG00000015839	mmu-mir-671	1
ENSMUSG00000003032	mmu-mir-222	1
ENSMUSG00000021359	mmu-mir-219-2	1
ENSMUSG00000021359	mmu-mir-219-2	1
ENSMUSG00000021359	mmu-mir-219-2	1
ENSMUSG00000000440	mmu-mir-151	1
ENSMUSG00000015846	mmu-mir-151	1
ENSMUSG00000003282	mmu-mir-148a	1
ENSMUSG00000003282	mmu-mir-148a	1
ENSMUSG00000003282	mmu-mir-148a	1
ENSMUSG00000003032	mmu-mir-194-2	1
ENSMUSG00000003032	mmu-mir-194-2	1
ENSMUSG00000015605	mmu-mir-199a-2	1
ENSMUSG00000015605	mmu-mir-199a-2	1
ENSMUSG00000038402	mmu-mir-21	1
ENSMUSG00000055197	mmu-mir-184	1
ENSMUSG00000004040	mmu-mir-379	1
ENSMUSG00000049691	mmu-mir-30d	1
ENSMUSG00000018899	mmu-mir-30b	1
ENSMUSG00000009079	mmu-mir-26a-1	1
ENSMUSG00000026641	mmu-mir-26a-1	1
ENSMUSG00000026826	mmu-mir-30e	1
ENSMUSG00000061079	mmu-mir-324	1
ENSMUSG00000061079	mmu-mir-324	1
ENSMUSG00000047861	mmu-mir-146a	1
ENSMUSG00000000440	mmu-mir-9-3	1
ENSMUSG00000015846	mmu-mir-9-3	1
ENSMUSG00000009079	mmu-mir-483	1
ENSMUSG00000009079	mmu-mir-483	1
ENSMUSG00000009079	mmu-mir-483	1
ENSMUSG00000021055	mmu-mir-26a-2	1
ENSMUSG00000019768	mmu-mir-10b	1
ENSMUSG00000003032	mmu-mir-574	1
ENSMUSG00000003282	mmu-mir-762	1
ENSMUSG00000009079	mmu-mir-433	1
ENSMUSG00000009079	mmu-mir-433	1
ENSMUSG00000009079	mmu-mir-433	1
ENSMUSG00000009079	mmu-mir-433	1
ENSMUSG00000009079	mmu-mir-433	1
ENSMUSG00000009079	mmu-mir-433	1
ENSMUSG00000009079	mmu-mir-433	1
ENSMUSG00000009079	mmu-mir-433	1
ENSMUSG00000009079	mmu-mir-433	1
ENSMUSG00000009079	mmu-mir-433	1
ENSMUSG00000009079	mmu-mir-433	1
ENSMUSG00000009079	mmu-mir-433	1
ENSMUSG00000009079	mmu-mir-433	1
ENSMUSG00000009079	mmu-mir-433	1
ENSMUSG00000009079	mmu-mir-433	1
ENSMUSG00000009079	mmu-mir-433	1
ENSMUSG00000009079	mmu-mir-433	1
ENSMUSG00000009079	mmu-mir-433	1
ENSMUSG00000009079	mmu-mir-433	1
ENSMUSG00000009079	mmu-mir-433	1
ENSMUSG00000009079	mmu-mir-433	1
ENSMUSG00000009079	mmu-mir-433	1
ENSMUSG00000009079	mmu-mir-433	1
ENSMUSG00000009079	mmu-mir-433	1
ENSMUSG00000009079	mmu-mir-433	1
ENSMUSG00000009079	mmu-mir-433	1
ENSMUSG00000009079	mmu-mir-433	1
ENSMUSG00000009079	mmu-mir-433	1
ENSMUSG00000009079	mmu-mir-433	1
ENSMUSG00000009079	mmu-mir-433	1
ENSMUSG00000009079	mmu-mir-433	1
ENSMUSG00000009079	mmu-mir-433	1
ENSMUSG00000009079	mmu-mir-433	1
ENSMUSG00000009079	mmu-mir-433	1
ENSMUSG00000009079	mmu-mir-433	1
ENSMUSG00000009079	mmu-mir-433	1
ENSMUSG00000009079	mmu-mir-433	1
ENSMUSG00000009079	mmu-mir-433	1
ENSMUSG00000029556	mmu-mir-155	1
ENSMUSG00000009079	mmu-mir-340	1
ENSMUSG00000002428	mmu-mir-133a-1	1
ENSMUSG00000003282	mmu-mir-484	1
ENSMUSG00000003282	mmu-mir-484	1
ENSMUSG00000003282	mmu-mir-484	1
ENSMUSG00000055197	mmu-mir-17	1
ENSMUSG00000017950	mmu-mir-22	1
ENSMUSG00000035451	mmu-mir-491	1
ENSMUSG00000035451	mmu-mir-491	1
ENSMUSG00000061079	mmu-mir-219-1	1
ENSMUSG00000009079	mmu-mir-30b	1
ENSMUSG00000039087	mmu-mir-138-1	1
ENSMUSG00000039087	mmu-mir-138-1	1
ENSMUSG00000039087	mmu-mir-138-1	1
ENSMUSG00000039087	mmu-mir-138-1	1
ENSMUSG00000039087	mmu-mir-138-1	1
ENSMUSG00000039087	mmu-mir-138-1	1
ENSMUSG00000039087	mmu-mir-484	1
ENSMUSG00000039087	mmu-mir-484	1
ENSMUSG00000039087	mmu-mir-484	1
ENSMUSG00000039087	mmu-mir-484	1
ENSMUSG00000030380	mmu-mir-219-1	1
ENSMUSG00000028163	mmu-mir-496	1
ENSMUSG00000045333	mmu-mir-206	1
ENSMUSG00000029556	mmu-mir-186	1
ENSMUSG00000003032	mmu-mir-212	1
ENSMUSG00000003032	mmu-mir-210	1
ENSMUSG00000003032	mmu-mir-210	1
ENSMUSG00000068154	mmu-mir-199a-2	1
ENSMUSG00000009079	mmu-mir-199a-2	1
ENSMUSG00000009079	mmu-mir-199a-2	1
ENSMUSG00000009079	mmu-mir-199a-2	1
ENSMUSG00000009079	mmu-mir-199a-2	1
ENSMUSG00000009079	mmu-mir-199a-2	1
ENSMUSG00000009079	mmu-mir-199a-2	1
ENSMUSG00000009079	mmu-mir-199a-2	1
ENSMUSG00000009079	mmu-mir-199a-2	1
ENSMUSG00000009079	mmu-mir-199a-2	1
ENSMUSG00000009079	mmu-mir-199a-2	1
ENSMUSG00000009079	mmu-mir-199a-2	1
ENSMUSG00000009079	mmu-mir-199a-2	1
ENSMUSG00000009079	mmu-mir-199a-2	1
ENSMUSG00000009079	mmu-mir-199a-2	1
ENSMUSG00000009079	mmu-mir-199a-2	1
ENSMUSG00000009079	mmu-mir-199a-2	1
ENSMUSG00000051251	mmu-mir-2861	1
ENSMUSG00000035923	mmu-mir-149	1
ENSMUSG00000035923	mmu-mir-149	1
ENSMUSG00000009079	mmu-mir-375	1
ENSMUSG00000014030	mmu-mir-9-2	1
ENSMUSG00000039087	mmu-mir-26b	1
ENSMUSG00000015846	mmu-mir-208a	1
ENSMUSG00000022479	mmu-mir-208a	1
ENSMUSG00000060601	mmu-mir-21	1
ENSMUSG00000060601	mmu-mir-21	1
ENSMUSG00000015846	mmu-mir-21	1
ENSMUSG00000015846	mmu-mir-21	1
ENSMUSG00000038415	mmu-mir-383	1
ENSMUSG00000008193	mmu-mir-599	1
ENSMUSG00000055197	mmu-mir-544	1
ENSMUSG00000055197	mmu-mir-544	1
ENSMUSG00000008976	mmu-mir-154	1
ENSMUSG00000001280	mmu-mir-130a	1
ENSMUSG00000001280	mmu-mir-130a	1
ENSMUSG00000009079	mmu-mir-190b	1
ENSMUSG00000009079	mmu-mir-190b	1
ENSMUSG00000021055	mmu-mir-3065	1
ENSMUSG00000021055	mmu-mir-3065	1
ENSMUSG00000032238	mmu-mir-744	1
ENSMUSG00000032238	mmu-mir-744	1
ENSMUSG00000032238	mmu-mir-744	1
ENSMUSG00000039087	mmu-mir-219-1	1
ENSMUSG00000079509	mmu-mir-142	1
ENSMUSG00000009079	mmu-mir-196a-1	1
ENSMUSG00000026104	mmu-mir-30d	1
ENSMUSG00000026104	mmu-mir-30d	1
ENSMUSG00000030380	mmu-mir-484	1
ENSMUSG00000021255	mmu-mir-182	1
ENSMUSG00000052684	mmu-mir-375	1
ENSMUSG00000021055	mmu-mir-202	1
ENSMUSG00000001280	mmu-mir-149	1
ENSMUSG00000035451	mmu-mir-137	1
ENSMUSG00000021359	mmu-mir-1247	1
ENSMUSG00000021359	mmu-mir-1247	1
ENSMUSG00000021359	mmu-mir-1247	1
ENSMUSG00000021359	mmu-mir-1247	1
ENSMUSG00000021359	mmu-mir-1247	1
ENSMUSG00000021359	mmu-mir-1247	1
ENSMUSG00000034957	mmu-mir-767	1
ENSMUSG00000069171	mmu-mir-874	1
ENSMUSG00000069171	mmu-mir-874	1
ENSMUSG00000030557	mmu-mir-133b	1
ENSMUSG00000029706	mmu-mir-599	1
ENSMUSG00000028163	mmu-mir-135a-1	1
ENSMUSG00000018899	mmu-mir-147	1
ENSMUSG00000018899	mmu-mir-147	1
ENSMUSG00000018899	mmu-mir-147	1
ENSMUSG00000026934	mmu-mir-592	1
ENSMUSG00000026934	mmu-mir-599	1
ENSMUSG00000008976	mmu-mir-199a-2	1
ENSMUSG00000003282	mmu-mir-129-2	1
ENSMUSG00000003282	mmu-mir-129-2	1
ENSMUSG00000003282	mmu-mir-129-2	1
ENSMUSG00000020679	mmu-mir-214	1
ENSMUSG00000051251	mmu-mir-124-3	1
ENSMUSG00000051251	mmu-mir-124-3	1
ENSMUSG00000059436	mmu-let-7i	1
ENSMUSG00000008193	mmu-mir-670	1
ENSMUSG00000029706	mmu-mir-31	1
ENSMUSG00000032238	mmu-mir-488	1
ENSMUSG00000038418	mmu-mir-484	1
ENSMUSG00000029706	mmu-mir-592	1
ENSMUSG00000039087	mmu-mir-21	1
ENSMUSG00000039087	mmu-mir-21	1
ENSMUSG00000039087	mmu-mir-199a-1	1
ENSMUSG00000039087	mmu-mir-199a-1	1
ENSMUSG00000039087	mmu-mir-199a-1	1
ENSMUSG00000039087	mmu-mir-199a-1	1
ENSMUSG00000039087	mmu-mir-199a-1	1
ENSMUSG00000039087	mmu-mir-199a-1	1
ENSMUSG00000039087	mmu-mir-199a-1	1
ENSMUSG00000039087	mmu-mir-199a-1	1
ENSMUSG00000039087	mmu-mir-199a-1	1
ENSMUSG00000039087	mmu-mir-199a-1	1
ENSMUSG00000039087	mmu-mir-199a-1	1
ENSMUSG00000039087	mmu-mir-199a-1	1
ENSMUSG00000039087	mmu-mir-199a-1	1
ENSMUSG00000039087	mmu-mir-199a-1	1
ENSMUSG00000039087	mmu-mir-199a-1	1
ENSMUSG00000039087	mmu-mir-199a-1	1
ENSMUSG00000039087	mmu-mir-199a-1	1
ENSMUSG00000039087	mmu-mir-199a-1	1
ENSMUSG00000039087	mmu-mir-199a-1	1
ENSMUSG00000039087	mmu-mir-199a-1	1
ENSMUSG00000039087	mmu-mir-199a-1	1
ENSMUSG00000039087	mmu-mir-199a-1	1
ENSMUSG00000039087	mmu-mir-199a-1	1
ENSMUSG00000039087	mmu-mir-199a-1	1
ENSMUSG00000039087	mmu-mir-199a-1	1
ENSMUSG00000030380	mmu-mir-328	1
ENSMUSG00000024431	mmu-mir-26a-1	1
ENSMUSG00000038253	mmu-mir-504	1
ENSMUSG00000026934	mmu-mir-128-1	1
ENSMUSG00000026934	mmu-mir-128-1	1
ENSMUSG00000034957	mmu-mir-129-2	1
ENSMUSG00000029736	mmu-mir-448	1
ENSMUSG00000035923	mmu-mir-208a	1
ENSMUSG00000035923	mmu-mir-208a	1
ENSMUSG00000035923	mmu-mir-208a	1
ENSMUSG00000038415	mmu-mir-653	1
ENSMUSG00000068154	mmu-mir-202	1
ENSMUSG00000047861	mmu-mir-193b	1
ENSMUSG00000024406	mmu-mir-222	1
ENSMUSG00000024406	mmu-mir-222	1
ENSMUSG00000027186	mmu-mir-30b	1
ENSMUSG00000000440	mmu-mir-30a	1
ENSMUSG00000015846	mmu-mir-30a	1
ENSMUSG00000024431	mmu-mir-592	1
ENSMUSG00000039087	mmu-mir-203	1
ENSMUSG00000039087	mmu-mir-203	1
ENSMUSG00000039087	mmu-mir-203	1
ENSMUSG00000039087	mmu-mir-203	1
ENSMUSG00000039087	mmu-mir-203	1
ENSMUSG00000039087	mmu-mir-203	1
ENSMUSG00000039087	mmu-mir-203	1
ENSMUSG00000039087	mmu-mir-203	1
ENSMUSG00000039087	mmu-mir-203	1
ENSMUSG00000039087	mmu-mir-203	1
ENSMUSG00000039087	mmu-mir-203	1
ENSMUSG00000039087	mmu-mir-203	1
ENSMUSG00000039087	mmu-mir-203	1
ENSMUSG00000039087	mmu-mir-203	1
ENSMUSG00000039087	mmu-mir-203	1
ENSMUSG00000039087	mmu-mir-203	1
ENSMUSG00000039087	mmu-mir-203	1
ENSMUSG00000039087	mmu-mir-203	1
ENSMUSG00000039087	mmu-mir-203	1
ENSMUSG00000029706	mmu-mir-193b	1
ENSMUSG00000029706	mmu-mir-193b	1
ENSMUSG00000028163	mmu-mir-219-2	1
ENSMUSG00000001280	mmu-mir-92b	1
ENSMUSG00000001280	mmu-mir-92b	1
ENSMUSG00000026934	mmu-mir-99a	1
ENSMUSG00000028163	mmu-mir-181d	1
ENSMUSG00000004040	mmu-mir-190b	1
ENSMUSG00000018899	mmu-mir-10a	1
ENSMUSG00000037025	mmu-mir-363	1
ENSMUSG00000029706	mmu-mir-208b	1
ENSMUSG00000026934	mmu-mir-592	1
ENSMUSG00000030380	mmu-mir-139	1
ENSMUSG00000030380	mmu-mir-711	1
ENSMUSG00000008193	mmu-mir-218-2	1
ENSMUSG00000020679	mmu-mir-592	1
ENSMUSG00000079509	mmu-mir-196a-1	1
ENSMUSG00000047861	mmu-mir-384	1
ENSMUSG00000037335	mmu-mir-26a-2	1
ENSMUSG00000020167	mmu-mir-26a-2	1
ENSMUSG00000002111	mmu-mir-542	1
ENSMUSG00000079509	mmu-mir-92b	1
ENSMUSG00000027544	mmu-mir-380	1
ENSMUSG00000037025	mmu-mir-676	1
ENSMUSG00000037025	mmu-mir-676	1
ENSMUSG00000022952	mmu-mir-31	1
ENSMUSG00000067261	mmu-mir-449b	1
ENSMUSG00000009079	mmu-mir-129-1	1
ENSMUSG00000009079	mmu-mir-129-1	1
ENSMUSG00000001280	mmu-mir-196b	1
ENSMUSG00000001280	mmu-mir-196b	1
ENSMUSG00000001280	mmu-mir-196b	1
ENSMUSG00000001280	mmu-mir-196b	1
ENSMUSG00000001280	mmu-mir-196b	1
ENSMUSG00000001280	mmu-mir-196b	1
ENSMUSG00000001280	mmu-mir-196b	1
ENSMUSG00000035923	mmu-mir-224	1
ENSMUSG00000030557	mmu-mir-876	1
ENSMUSG00000030557	mmu-mir-876	1
ENSMUSG00000035923	mmu-mir-127	1
ENSMUSG00000079509	mmu-mir-326	1
ENSMUSG00000038402	mmu-mir-217	1
ENSMUSG00000079509	mmu-mir-141	1
ENSMUSG00000035451	mmu-mir-802	1
ENSMUSG00000059436	mmu-mir-378	1
ENSMUSG00000074637	mmu-mir-423	1
ENSMUSG00000000440	mmu-mir-762	1
ENSMUSG00000000440	mmu-mir-762	1
ENSMUSG00000035923	mmu-mir-34c	1
ENSMUSG00000000440	mmu-mir-151	1
ENSMUSG00000028163	mmu-mir-212	1
ENSMUSG00000057098	mmu-mir-711	1
ENSMUSG00000018899	mmu-mir-876	1
ENSMUSG00000018899	mmu-mir-876	1
ENSMUSG00000039087	mmu-mir-544	1
ENSMUSG00000039087	mmu-mir-544	1
ENSMUSG00000039087	mmu-mir-544	1
ENSMUSG00000039087	mmu-mir-544	1
ENSMUSG00000039087	mmu-mir-544	1
ENSMUSG00000039087	mmu-mir-544	1
ENSMUSG00000039087	mmu-mir-544	1
ENSMUSG00000039087	mmu-mir-544	1
ENSMUSG00000039087	mmu-mir-544	1
ENSMUSG00000039087	mmu-mir-544	1
ENSMUSG00000039087	mmu-mir-544	1
ENSMUSG00000039087	mmu-mir-544	1
ENSMUSG00000039087	mmu-mir-544	1
ENSMUSG00000039087	mmu-mir-544	1
ENSMUSG00000039087	mmu-mir-544	1
ENSMUSG00000039087	mmu-mir-544	1
ENSMUSG00000039087	mmu-mir-542	1
ENSMUSG00000039087	mmu-mir-542	1
ENSMUSG00000035923	mmu-mir-219-2	1
ENSMUSG00000001280	mmu-mir-770	1
ENSMUSG00000001280	mmu-mir-770	1
ENSMUSG00000001280	mmu-mir-770	1
ENSMUSG00000035923	mmu-mir-346	1
ENSMUSG00000035923	mmu-mir-346	1
ENSMUSG00000035923	mmu-mir-346	1
ENSMUSG00000022952	mmu-mir-181b-2	1
ENSMUSG00000018899	mmu-mir-10b	1
ENSMUSG00000019768	mmu-mir-140	1
ENSMUSG00000019768	mmu-mir-144	1
ENSMUSG00000029706	mmu-mir-708	1
ENSMUSG00000029706	mmu-mir-708	1
ENSMUSG00000019768	mmu-mir-149	1
ENSMUSG00000019768	mmu-mir-149	1
ENSMUSG00000029736	mmu-mir-199a-2	1
ENSMUSG00000000440	mmu-mir-759	1
ENSMUSG00000015846	mmu-mir-759	1
ENSMUSG00000029556	mmu-mir-491	1
ENSMUSG00000051251	mmu-mir-150	1
ENSMUSG00000037025	mmu-mir-9-2	1
ENSMUSG00000003032	mmu-mir-338	1
ENSMUSG00000003032	mmu-mir-338	1
ENSMUSG00000027544	mmu-mir-375	1
ENSMUSG00000038418	mmu-mir-196b	1
ENSMUSG00000038418	mmu-mir-196b	1
ENSMUSG00000038418	mmu-mir-196b	1
ENSMUSG00000035923	mmu-mir-328	1
ENSMUSG00000035923	mmu-mir-328	1
ENSMUSG00000003032	mmu-mir-335	1
ENSMUSG00000003032	mmu-mir-335	1
ENSMUSG00000003032	mmu-mir-335	1
ENSMUSG00000003032	mmu-mir-335	1
ENSMUSG00000003032	mmu-mir-335	1
ENSMUSG00000003032	mmu-mir-335	1
ENSMUSG00000003282	mmu-mir-135a-1	1
ENSMUSG00000068154	mmu-mir-145	1
ENSMUSG00000027544	mmu-mir-377	1
ENSMUSG00000035923	mmu-mir-185	1
ENSMUSG00000031627	mmu-mir-30a	1
ENSMUSG00000027186	mmu-mir-135a-2	1
ENSMUSG00000003032	mmu-mir-9-3	1
ENSMUSG00000068154	mmu-mir-483	1
ENSMUSG00000019768	mmu-mir-429	1
ENSMUSG00000035923	mmu-mir-135a-1	1
ENSMUSG00000068154	mmu-mir-345	1
ENSMUSG00000032238	mmu-mir-431	1
ENSMUSG00000055197	mmu-mir-199a-1	1
ENSMUSG00000055197	mmu-mir-199a-2	1
ENSMUSG00000055197	mmu-mir-199a-2	1
ENSMUSG00000009079	mmu-mir-346	1
ENSMUSG00000001280	mmu-mir-148a	1
ENSMUSG00000026380	mmu-mir-205	1
ENSMUSG00000074637	mmu-mir-361	1
ENSMUSG00000074637	mmu-mir-363	1
ENSMUSG00000032292	mmu-mir-196a-2	1
ENSMUSG00000030380	mmu-mir-9-2	1
ENSMUSG00000020275	mmu-mir-154	1
ENSMUSG00000020275	mmu-mir-154	1
ENSMUSG00000018899	mmu-mir-488	1
ENSMUSG00000026934	mmu-mir-1-2	1
ENSMUSG00000052684	mmu-mir-139	1
ENSMUSG00000035923	mmu-mir-139	1
ENSMUSG00000035923	mmu-mir-137	1
ENSMUSG00000035923	mmu-mir-137	1
ENSMUSG00000035923	mmu-mir-137	1
ENSMUSG00000035923	mmu-mir-137	1
ENSMUSG00000052534	mmu-mir-129-2	1
ENSMUSG00000022952	mmu-mir-30c-1	1
ENSMUSG00000009079	mmu-mir-592	1
ENSMUSG00000027168	mmu-mir-615	1
ENSMUSG00000048756	mmu-mir-361	1
ENSMUSG00000058665	mmu-mir-1298	1
ENSMUSG00000022952	mmu-mir-143	1
ENSMUSG00000022952	mmu-mir-143	1
ENSMUSG00000017950	mmu-mir-497	1
ENSMUSG00000017950	mmu-mir-497	1
ENSMUSG00000027544	mmu-mir-744	1
ENSMUSG00000038253	mmu-mir-873	1
ENSMUSG00000015579	mmu-mir-124-2	1
ENSMUSG00000026934	mmu-mir-653	1
ENSMUSG00000026934	mmu-mir-653	1
ENSMUSG00000001280	mmu-mir-26a-2	1
ENSMUSG00000045333	mmu-mir-380	1
ENSMUSG00000047861	mmu-mir-302b	1
ENSMUSG00000024406	mmu-mir-383	1
ENSMUSG00000024406	mmu-mir-383	1
ENSMUSG00000057098	mmu-mir-23b	1
ENSMUSG00000037025	mmu-mir-301a	1
ENSMUSG00000021359	mmu-mir-193b	1
ENSMUSG00000029249	mmu-mir-196b	1
ENSMUSG00000029249	mmu-mir-196b	1
ENSMUSG00000039087	mmu-mir-568	1
ENSMUSG00000039087	mmu-mir-568	1
ENSMUSG00000039087	mmu-mir-568	1
ENSMUSG00000039087	mmu-mir-568	1
ENSMUSG00000039087	mmu-mir-568	1
ENSMUSG00000039087	mmu-mir-568	1
ENSMUSG00000039087	mmu-mir-568	1
ENSMUSG00000001280	mmu-mir-711	1
ENSMUSG00000001280	mmu-mir-711	1
ENSMUSG00000001280	mmu-mir-711	1
ENSMUSG00000027684	mmu-mir-218-2	1
ENSMUSG00000038418	mmu-mir-423	1
ENSMUSG00000000567	mmu-mir-98	1
ENSMUSG00000055197	mmu-mir-133a-1	1
ENSMUSG00000009079	mmu-mir-10a	1
ENSMUSG00000022952	mmu-mir-1249	1
ENSMUSG00000052534	mmu-mir-9-2	1
ENSMUSG00000027544	mmu-mir-146a	1
ENSMUSG00000030380	mmu-mir-671	1
ENSMUSG00000025958	mmu-mir-380	1
ENSMUSG00000004040	mmu-mir-30d	1
ENSMUSG00000029706	mmu-mir-188	1
ENSMUSG00000028163	mmu-mir-671	1
ENSMUSG00000074622	mmu-mir-212	1
ENSMUSG00000067261	mmu-mir-592	1
ENSMUSG00000067261	mmu-mir-599	1
ENSMUSG00000067261	mmu-mir-599	1
ENSMUSG00000067261	mmu-mir-187	1
ENSMUSG00000067261	mmu-mir-188	1
ENSMUSG00000067261	mmu-mir-188	1
ENSMUSG00000067261	mmu-mir-188	1
ENSMUSG00000045333	mmu-mir-501	1
ENSMUSG00000000440	mmu-mir-345	1
ENSMUSG00000015846	mmu-mir-345	1
ENSMUSG00000037025	mmu-mir-137	1
ENSMUSG00000031162	mmu-mir-1249	1
ENSMUSG00000038418	mmu-mir-124-3	1
ENSMUSG00000038418	mmu-mir-124-3	1
ENSMUSG00000057098	mmu-mir-139	1
ENSMUSG00000057098	mmu-mir-139	1
ENSMUSG00000057098	mmu-mir-139	1
ENSMUSG00000001280	mmu-mir-574	1
ENSMUSG00000001280	mmu-mir-574	1
ENSMUSG00000001280	mmu-mir-574	1
ENSMUSG00000026380	mmu-mir-615	1
ENSMUSG00000021359	mmu-mir-210	1
ENSMUSG00000027684	mmu-mir-542	1
ENSMUSG00000018899	mmu-mir-103-1	1
ENSMUSG00000022952	mmu-mir-708	1
ENSMUSG00000005698	mmu-mir-759	1
ENSMUSG00000047861	mmu-let-7f-1	1
ENSMUSG00000047861	mmu-let-7f-1	1
ENSMUSG00000047861	mmu-let-7f-2	1
ENSMUSG00000047861	mmu-let-7f-2	1
ENSMUSG00000031162	mmu-mir-448	1
ENSMUSG00000008193	mmu-mir-219-1	1
ENSMUSG00000023994	mmu-mir-98	1
ENSMUSG00000074637	mmu-mir-383	1
ENSMUSG00000074637	mmu-mir-383	1
ENSMUSG00000074637	mmu-mir-383	1
ENSMUSG00000003032	mmu-mir-140	1
ENSMUSG00000031162	mmu-let-7f-1	1
ENSMUSG00000003032	mmu-mir-141	1
ENSMUSG00000003032	mmu-mir-142	1
ENSMUSG00000003032	mmu-mir-142	1
ENSMUSG00000003032	mmu-mir-142	1
ENSMUSG00000003032	mmu-mir-142	1
ENSMUSG00000030380	mmu-mir-759	1
ENSMUSG00000030557	mmu-mir-876	1
ENSMUSG00000030557	mmu-mir-653	1
ENSMUSG00000008193	mmu-mir-9-2	1
ENSMUSG00000008193	mmu-mir-9-2	1
ENSMUSG00000032238	mmu-mir-496	1
ENSMUSG00000067261	mmu-mir-452	1
ENSMUSG00000057098	mmu-mir-377	1
ENSMUSG00000057098	mmu-mir-377	1
ENSMUSG00000020679	mmu-mir-148a	1
ENSMUSG00000026826	mmu-mir-488	1
ENSMUSG00000019768	mmu-mir-182	1
ENSMUSG00000037025	mmu-mir-551b	1
ENSMUSG00000015605	mmu-mir-504	1
ENSMUSG00000035451	mmu-mir-664	1
ENSMUSG00000003282	mmu-mir-770	1
ENSMUSG00000030557	mmu-mir-1264	1
ENSMUSG00000030557	mmu-mir-1264	1
ENSMUSG00000047861	mmu-mir-652	1
ENSMUSG00000026934	mmu-mir-100	1
ENSMUSG00000045333	mmu-mir-759	1
ENSMUSG00000045333	mmu-mir-759	1
ENSMUSG00000045333	mmu-mir-759	1
ENSMUSG00000029249	mmu-mir-497	1
ENSMUSG00000029249	mmu-mir-497	1
ENSMUSG00000000567	mmu-mir-147	1
ENSMUSG00000048756	mmu-mir-10a	1
ENSMUSG00000057098	mmu-mir-711	1
ENSMUSG00000003032	mmu-mir-22	1
ENSMUSG00000067261	mmu-mir-21	1
ENSMUSG00000000440	mmu-mir-483	1
ENSMUSG00000015846	mmu-mir-483	1
ENSMUSG00000021255	mmu-mir-133a-2	1
ENSMUSG00000008193	mmu-mir-135a-2	1
ENSMUSG00000004040	mmu-mir-194-1	1
ENSMUSG00000004040	mmu-mir-194-1	1
ENSMUSG00000004040	mmu-mir-194-1	1
ENSMUSG00000021359	mmu-mir-759	1
ENSMUSG00000000440	mmu-mir-98	1
ENSMUSG00000015846	mmu-mir-98	1
ENSMUSG00000009079	mmu-mir-125b-1	1
ENSMUSG00000009079	mmu-mir-125b-1	1
ENSMUSG00000009079	mmu-mir-125b-1	1
ENSMUSG00000009079	mmu-mir-125b-1	1
ENSMUSG00000009079	mmu-mir-125b-1	1
ENSMUSG00000024431	mmu-mir-138-2	1
ENSMUSG00000029556	mmu-mir-32	1
ENSMUSG00000022952	mmu-mir-326	1
ENSMUSG00000079509	mmu-mir-182	1
ENSMUSG00000079509	mmu-mir-182	1
ENSMUSG00000051251	mmu-mir-125b-1	1
ENSMUSG00000055197	mmu-mir-496	1
ENSMUSG00000015839	mmu-let-7d	1
ENSMUSG00000079509	mmu-mir-206	1
ENSMUSG00000049086	mmu-mir-133a-2	1
ENSMUSG00000059436	mmu-mir-133a-2	1
ENSMUSG00000008193	mmu-mir-346	1
ENSMUSG00000019768	mmu-mir-378	1
ENSMUSG00000014030	mmu-mir-216b	1
ENSMUSG00000000440	mmu-mir-718	1
ENSMUSG00000015846	mmu-mir-718	1
ENSMUSG00000000440	mmu-mir-711	1
ENSMUSG00000015846	mmu-mir-711	1
ENSMUSG00000037335	mmu-mir-216a	1
ENSMUSG00000037335	mmu-mir-216a	1
ENSMUSG00000020167	mmu-mir-216a	1
ENSMUSG00000020167	mmu-mir-216a	1
ENSMUSG00000038415	mmu-mir-214	1
ENSMUSG00000018899	mmu-mir-147	1
ENSMUSG00000022952	mmu-mir-328	1
ENSMUSG00000022952	mmu-mir-328	1
ENSMUSG00000026934	mmu-let-7d	1
ENSMUSG00000057098	mmu-mir-103-2	1
ENSMUSG00000067261	mmu-mir-133b	1
ENSMUSG00000067261	mmu-mir-133b	1
ENSMUSG00000021359	mmu-mir-338	1
ENSMUSG00000021359	mmu-mir-338	1
ENSMUSG00000017950	mmu-mir-711	1
ENSMUSG00000009079	mmu-mir-383	1
ENSMUSG00000003032	mmu-mir-375	1
ENSMUSG00000003032	mmu-mir-375	1
ENSMUSG00000003032	mmu-mir-375	1
ENSMUSG00000031162	mmu-mir-103-2	1
ENSMUSG00000003032	mmu-mir-370	1
ENSMUSG00000003032	mmu-mir-370	1
ENSMUSG00000030380	mmu-mir-219-1	1
ENSMUSG00000027544	mmu-mir-384	1
ENSMUSG00000029706	mmu-mir-30b	1
ENSMUSG00000028163	mmu-mir-711	1
ENSMUSG00000028163	mmu-mir-711	1
ENSMUSG00000014767	mmu-mir-615	1
ENSMUSG00000004040	mmu-mir-135b	1
ENSMUSG00000001280	mmu-mir-193b	1
ENSMUSG00000001280	mmu-mir-193b	1
ENSMUSG00000037025	mmu-mir-100	1
ENSMUSG00000037025	mmu-mir-100	1
ENSMUSG00000029249	mmu-mir-489	1
ENSMUSG00000079509	mmu-mir-433	1
ENSMUSG00000004040	mmu-mir-802	1
ENSMUSG00000026934	mmu-mir-186	1
ENSMUSG00000026934	mmu-mir-184	1
ENSMUSG00000061079	mmu-mir-495	1
ENSMUSG00000061079	mmu-mir-495	1
ENSMUSG00000039087	mmu-mir-483	1
ENSMUSG00000039087	mmu-mir-483	1
ENSMUSG00000039087	mmu-mir-483	1
ENSMUSG00000015846	mmu-mir-499	1
ENSMUSG00000025170	mmu-mir-499	1
ENSMUSG00000067261	mmu-mir-450b	1
ENSMUSG00000067261	mmu-mir-450b	1
ENSMUSG00000018899	mmu-mir-9-2	1
ENSMUSG00000026380	mmu-mir-210	1
ENSMUSG00000025958	mmu-mir-379	1
ENSMUSG00000003032	mmu-mir-125b-1	1
ENSMUSG00000003032	mmu-mir-125b-1	1
ENSMUSG00000003032	mmu-mir-125b-1	1
ENSMUSG00000003032	mmu-mir-125b-1	1
ENSMUSG00000026826	mmu-mir-140	1
ENSMUSG00000026826	mmu-mir-140	1
ENSMUSG00000026826	mmu-mir-140	1
ENSMUSG00000024431	mmu-mir-137	1
ENSMUSG00000001280	mmu-mir-449c	1
ENSMUSG00000026934	mmu-mir-384	1
ENSMUSG00000026934	mmu-mir-383	1
ENSMUSG00000026934	mmu-mir-383	1
ENSMUSG00000057098	mmu-mir-135a-1	1
ENSMUSG00000048756	mmu-mir-216b	1
ENSMUSG00000038402	mmu-mir-551b	1
ENSMUSG00000018899	mmu-mir-199a-2	1
ENSMUSG00000018899	mmu-mir-199a-2	1
ENSMUSG00000005698	mmu-mir-375	1
ENSMUSG00000035451	mmu-mir-137	1
ENSMUSG00000035451	mmu-mir-137	1
ENSMUSG00000026934	mmu-mir-17	1
ENSMUSG00000019768	mmu-mir-1-1	1
ENSMUSG00000003282	mmu-mir-23a	1
ENSMUSG00000003282	mmu-mir-23a	1
ENSMUSG00000079509	mmu-mir-34c	1
ENSMUSG00000038402	mmu-mir-23b	1
ENSMUSG00000038402	mmu-mir-23b	1
ENSMUSG00000026380	mmu-mir-744	1
ENSMUSG00000037025	mmu-mir-363	1
ENSMUSG00000079509	mmu-mir-346	1
ENSMUSG00000001280	mmu-mir-181d	1
ENSMUSG00000003032	mmu-let-7b	1
ENSMUSG00000003032	mmu-let-7b	1
ENSMUSG00000003032	mmu-let-7b	1
ENSMUSG00000003032	mmu-mir-431	1
ENSMUSG00000003032	mmu-mir-431	1
ENSMUSG00000003032	mmu-let-7i	1
ENSMUSG00000003032	mmu-let-7i	1
ENSMUSG00000003032	mmu-let-7i	1
ENSMUSG00000038418	mmu-mir-125b-1	1
ENSMUSG00000031162	mmu-mir-211	1
ENSMUSG00000008976	mmu-mir-26a-1	1
ENSMUSG00000029706	mmu-mir-128-2	1
ENSMUSG00000046957	mmu-mir-186	1
ENSMUSG00000000440	mmu-mir-22	1
ENSMUSG00000015846	mmu-mir-22	1
ENSMUSG00000029249	mmu-mir-1-1	1
ENSMUSG00000004040	mmu-mir-103-1	1
ENSMUSG00000068154	mmu-mir-2861	1
ENSMUSG00000068154	mmu-mir-2861	1
ENSMUSG00000068154	mmu-mir-2861	1
ENSMUSG00000046957	mmu-mir-23b	1
ENSMUSG00000028163	mmu-mir-219-2	1
ENSMUSG00000028163	mmu-mir-219-2	1
ENSMUSG00000074637	mmu-mir-222	1
ENSMUSG00000074637	mmu-mir-222	1
ENSMUSG00000020679	mmu-mir-429	1
ENSMUSG00000009079	mmu-mir-208a	1
ENSMUSG00000009079	mmu-mir-208a	1
ENSMUSG00000009079	mmu-mir-208a	1
ENSMUSG00000009079	mmu-mir-208a	1
ENSMUSG00000030380	mmu-mir-23a	1
ENSMUSG00000021055	mmu-mir-103-1	1
ENSMUSG00000021055	mmu-mir-103-1	1
ENSMUSG00000060601	mmu-mir-324	1
ENSMUSG00000015846	mmu-mir-324	1
ENSMUSG00000028163	mmu-mir-615	1
ENSMUSG00000026104	mmu-mir-448	1
ENSMUSG00000009079	mmu-mir-149	1
ENSMUSG00000038415	mmu-mir-450b	1
ENSMUSG00000009079	mmu-mir-141	1
ENSMUSG00000009079	mmu-mir-141	1
ENSMUSG00000009079	mmu-mir-141	1
ENSMUSG00000009079	mmu-mir-141	1
ENSMUSG00000009079	mmu-mir-141	1
ENSMUSG00000009079	mmu-mir-143	1
ENSMUSG00000009079	mmu-mir-143	1
ENSMUSG00000027186	mmu-mir-191	1
ENSMUSG00000022061	mmu-mir-181a-1	1
ENSMUSG00000022061	mmu-mir-181a-1	1
ENSMUSG00000008976	mmu-mir-218-2	1
ENSMUSG00000047861	mmu-mir-137	1
ENSMUSG00000074637	mmu-mir-670	1
ENSMUSG00000027544	mmu-mir-199a-2	1
ENSMUSG00000027544	mmu-mir-199a-2	1
ENSMUSG00000048756	mmu-mir-214	1
ENSMUSG00000002111	mmu-mir-199a-2	1
ENSMUSG00000079509	mmu-let-7b	1
ENSMUSG00000079509	mmu-let-7b	1
ENSMUSG00000035451	mmu-mir-17	1
ENSMUSG00000067261	mmu-mir-449b	1
ENSMUSG00000067261	mmu-mir-449b	1
ENSMUSG00000067261	mmu-mir-449b	1
ENSMUSG00000061079	mmu-mir-92b	1
ENSMUSG00000032238	mmu-mir-670	1
ENSMUSG00000035923	mmu-mir-877	1
ENSMUSG00000035923	mmu-mir-877	1
ENSMUSG00000055320	mmu-mir-122	1
ENSMUSG00000017950	mmu-mir-26a-1	1
ENSMUSG00000068154	mmu-mir-675	1
ENSMUSG00000003282	mmu-let-7b	1
ENSMUSG00000026934	mmu-mir-30d	1
ENSMUSG00000026934	mmu-mir-30d	1
ENSMUSG00000026934	mmu-mir-30e	1
ENSMUSG00000008976	mmu-mir-431	1
ENSMUSG00000014767	mmu-mir-203	1
ENSMUSG00000028163	mmu-mir-191	1
ENSMUSG00000028163	mmu-mir-191	1
ENSMUSG00000015605	mmu-mir-615	1
ENSMUSG00000052684	mmu-mir-744	1
ENSMUSG00000037025	mmu-mir-767	1
ENSMUSG00000047861	mmu-mir-30a	1
ENSMUSG00000052534	mmu-mir-374c	1
ENSMUSG00000015846	mmu-mir-708	1
ENSMUSG00000025170	mmu-mir-708	1
ENSMUSG00000058665	mmu-mir-363	1
ENSMUSG00000049691	mmu-mir-15b	1
ENSMUSG00000024431	mmu-mir-152	1
ENSMUSG00000029556	mmu-mir-504	1
ENSMUSG00000015839	mmu-mir-378	1
ENSMUSG00000009079	mmu-mir-377	1
ENSMUSG00000009079	mmu-mir-377	1
ENSMUSG00000026641	mmu-let-7i	1
ENSMUSG00000037025	mmu-mir-764	1
ENSMUSG00000045333	mmu-mir-219-1	1
ENSMUSG00000022952	mmu-mir-155	1
ENSMUSG00000003282	mmu-mir-9-3	1
ENSMUSG00000003282	mmu-mir-219-1	1
ENSMUSG00000003282	mmu-mir-219-1	1
ENSMUSG00000030380	mmu-mir-196b	1
ENSMUSG00000048756	mmu-mir-664	1
ENSMUSG00000005698	mmu-mir-429	1
ENSMUSG00000001280	mmu-mir-219-2	1
ENSMUSG00000005698	mmu-mir-210	1
ENSMUSG00000031162	mmu-mir-599	1
ENSMUSG00000026934	mmu-mir-133b	1
ENSMUSG00000067261	mmu-mir-764	1
ENSMUSG00000057098	mmu-mir-199a-2	1
ENSMUSG00000024406	mmu-mir-495	1
ENSMUSG00000068154	mmu-mir-34c	1
ENSMUSG00000001280	mmu-mir-92b	1
ENSMUSG00000039087	mmu-mir-181d	1
ENSMUSG00000039087	mmu-mir-181d	1
ENSMUSG00000039087	mmu-mir-181d	1
ENSMUSG00000039087	mmu-mir-181d	1
ENSMUSG00000039087	mmu-mir-181d	1
ENSMUSG00000039087	mmu-mir-181d	1
ENSMUSG00000039087	mmu-mir-181d	1
ENSMUSG00000003032	mmu-mir-23a	1
ENSMUSG00000003032	mmu-mir-23a	1
ENSMUSG00000003032	mmu-mir-23a	1
ENSMUSG00000003032	mmu-mir-23a	1
ENSMUSG00000039087	mmu-mir-149	1
ENSMUSG00000026380	mmu-mir-22	1
ENSMUSG00000039087	mmu-mir-144	1
ENSMUSG00000079509	mmu-mir-130b	1
ENSMUSG00000027490	mmu-let-7i	1
ENSMUSG00000027490	mmu-let-7i	1
ENSMUSG00000000440	mmu-mir-107	1
ENSMUSG00000079509	mmu-mir-194-2	1
ENSMUSG00000021255	mmu-mir-218-2	1
ENSMUSG00000035451	mmu-mir-449b	1
ENSMUSG00000067261	mmu-mir-128-1	1
ENSMUSG00000038415	mmu-mir-196a-1	1
ENSMUSG00000049086	mmu-mir-17	1
ENSMUSG00000031627	mmu-mir-1264	1
ENSMUSG00000029249	mmu-mir-135b	1
ENSMUSG00000001280	mmu-mir-96	1
ENSMUSG00000001280	mmu-mir-96	1
ENSMUSG00000029556	mmu-mir-99a	1
ENSMUSG00000051251	mmu-mir-338	1
ENSMUSG00000018899	mmu-mir-568	1
[truncated: 998,000+ more rows]
